# Supplementary material for: Some novel intron positions in conserved Drosophila genes are caused by intron sliding or tandem duplication
Source: BMC Evol Biol. 2010 May 26;10:156. doi: 10.1186/1471-2148-10-156 (PMC2891723; doi:10.1186/1471-2148-10-156)
Supplement: Additional file 2 — NIP alignments. Alignments of all Drosophila NIP regions (Text format). [file 1471-2148-10-156-S2.TXT]

 dmel.FBgn0001124                                         ________119-0___________               ________124-0___________                              
                       Dmel GCCGATTCCCCAGCCATCAAGGAGAATCGCgtaagttg//caattttcttgtagGCCTTTGGAGTGCAG                        ACCATTTCGGGCACGGGTGCCCTGCGCGTT
                       Dsim GCTGATTCCCCTGCCATCAAGGAGAATCGCgtaagttg//atttattcttgtagGCCTTTGGAGTGCAG                        ACCATTTCGGGCACGGGTGCCCTGCGCATT
                       Dsec GCTGATTCCCCTGCCATCAAGGAGAATCGCgtaagttg//atttattcttgtagGCCTTTGGAGTGCAG                        ACCATTTCCGGCACGGGTGCCCTGCGCATT
                       Dyak GCTGATTCCCCGGCCATCAAGGAGAATCGGgtaagttg//cgattttcttgtagGCCTTTGGAGTGCAG                        ACCATTTCGGGCACGGGTGCCCTGCGTGTT
                       Dere GCTGATTCCCCAGCCATCAAGGAGAATCGCgtaagcta//aatttttcttgtagGCTTTTGGAGTGCAG                        ACCATTTCGGGCACAGGTGCCCTGCGTATT
                       Dana AGTGATTCTCCTGCTATTAAGGCCAATCGCgtaagtag//tttttgtctggtagGCTTTTGGAGTTCAG                        ACCATTTCGGGCACTGGTGCTCTGCGCATT
                       Dpse GCTGACTCCATAGCCATCAAGGAGAATCGCgtaattta//cttcttgttcgcagGCTTTTGGGGTGCAG                        ACTATATCCGGAACAGGTGCTCTGCGCGTG
                       Dper GCTGACTCCATAGCCATCAAGGAGAATCGCgtaattta//cttcttgttcgcagGCTTTTGGGGTGCAG                        ACTATATCCGGAACAGGTGCTCTGCGCGTG
                       Dwil GCCGATTCCATAGCTCTTAAGGAGAAACGT                        GCCTTTGGTGTCCAGgtgagttg//gatgcatttttcagACTATATCTGGAACTGGTGCCTTGCGTGTG
                       Dvir TCGGAATCAAAAGCATTAAAAGAGAAGCGTgtaagttt//ttattattttgcagGCTTTTGGTGTGCAA                        ACTATATCCGGCACAGGTGCGCTGCGTGTA
                       Dmoj GCGGACTCAATAGCATTAAAAGAGAAACGTgtaagttt//tttttatattgcagGCCTTTGGTGTGCAA                        ACGATTTCTGGAACAGGAGCTCTGCGCGTA
                       Dgri GCTGATTCCAATGCAATCAAAGAGAAACGAgttagttt//tctgtcttctgcagGCTTTTGGTGTACAA                        ACGATATCTGGAACAGGTGCAATTCGTGTC

 dmel.FBgn0001124	                                  ________119-0___________               ________124-0___________                              
                       Dmel _A__D__S__P__A__I__K__E__N__R_gtaagttg//caattttcttgtag_A__F__G__V__Q_                        _T__I__S__G__T__G__A__L__R__V_
                       Dsim _A__D__S__P__A__I__K__E__N__R_gtaagttg//atttattcttgtag_A__F__G__V__Q_                        _T__I__S__G__T__G__A__L__R__I_
                       Dsec _A__D__S__P__A__I__K__E__N__R_gtaagttg//atttattcttgtag_A__F__G__V__Q_                        _T__I__S__G__T__G__A__L__R__I_
                       Dyak _A__D__S__P__A__I__K__E__N__R_gtaagttg//cgattttcttgtag_A__F__G__V__Q_                        _T__I__S__G__T__G__A__L__R__V_
                       Dere _A__D__S__P__A__I__K__E__N__R_gtaagcta//aatttttcttgtag_A__F__G__V__Q_                        _T__I__S__G__T__G__A__L__R__I_
                       Dana _S__D__S__P__A__I__K__A__N__R_gtaagtag//tttttgtctggtag_A__F__G__V__Q_                        _T__I__S__G__T__G__A__L__R__I_
                       Dpse _A__D__S__I__A__I__K__E__N__R_gtaattta//cttcttgttcgcag_A__F__G__V__Q_                        _T__I__S__G__T__G__A__L__R__V_
                       Dper _A__D__S__I__A__I__K__E__N__R_gtaattta//cttcttgttcgcag_A__F__G__V__Q_                        _T__I__S__G__T__G__A__L__R__V_
                       Dwil _A__D__S__I__A__L__K__E__K__R_                        _A__F__G__V__Q_gtgagttg//gatgcatttttcag_T__I__S__G__T__G__A__L__R__V_
                       Dvir _S__E__S__K__A__L__K__E__K__R_gtaagttt//ttattattttgcag_A__F__G__V__Q_                        _T__I__S__G__T__G__A__L__R__V_
                       Dmoj _A__D__S__I__A__L__K__E__K__R_gtaagttt//tttttatattgcag_A__F__G__V__Q_                        _T__I__S__G__T__G__A__L__R__V_
                       Dgri _A__D__S__N__A__I__K__E__K__R_gttagttt//tctgtcttctgcag_A__F__G__V__Q_                        _T__I__S__G__T__G__A__I__R__V_


 


 dmel.FBgn0001185                                         _________44-2___________                                 _________53-2___________                              
                       Dmel ACCCTACAATCTGGCGCGTCATGAGGAGTC                        CCACATTGGTATT------ACGCAGTCCAAGCT                        ATACGGATGCCCCGTTTGCGTTTACAACAC
                       Dsim ACCTTATAACCTGGCGCGTCATGAGGAGTC                        CCACGTTGGTATT------ACGCAGTCCAAGCT                        GTACGGATGCCCCGTTTGCTTTTACAGTAC
                       Dsec ACCTTATAACCTGGCGCGTCATGAGGAGTC                        CCACGTTGGTATT------ACACAGTCCAAGCT                        GTACGGATGCCCCGTTTGCTTTTACAGTAC
                       Dyak ACCCTTCAACCTGTCGCGTCATGAGGAGTC                        CCACGCCGGAATT------ACAGAACCCAAGCT                        GTACGGATGTCCCGTTTGCATCTACAGCAC
                       Dere GCCCTTCAACCTGGCGCGTCATGAGGAGTC                        CCACACCGTCATT------ACAGAACCCAAGCT                        GTACAGATGCCCCGCTTGCGTCTACAGCAC
                       Dana GGCATACAACCTATGGCGACATGAAGAACG                        ACATACGCTTCCT------CTAGAAAATAAACTgtaagtga//gaaatcttttacagGTTCACCTGTCCATTCTGCATATACAGCAC
                       Dpse TGCCTACAACAGGTGGCGTCATGAGGCGAG                        TCACTCGAAGGTGGAT---TTGGAGGCACGGGC                        GTTCAAGTGCCATTTGTGCTGGTACAGCTC
                       Dper TGCCTACAACAGGTGGCGTCATGAGGCGAG                        TCACTCGAAGGTGGAT---TTGGAGGCACGGGC                        GTTCAAGTGCCATTTGTGCTGGTACAGCTC
                       Dwil TGCCTACAACTTGTGGCGCCATGAGCGAAGgtaacata//ttgaaccaaagcagACACAGACAAGAA------TCGGAACGCAAGCT                        CCACCAATGTATGTTTTGCCTGTACAGCAC
                       Dvir TTCCTTCGATCTGCGACGTCATCAGCAGCG                        CCATGCCAGGGTGAAGCCCGTGGAAGGAACTGT                        ATTCAAATGCAGCGAATGCTCCTTTGTAAC
                       Dmoj CTCCTTCGACCTGCGACGCCATCAACAACG                        CCACGAACGAGTGAAACCCTTAGATGGAGTTAC                        ATTTAAATGCACTGAATGCCAATTGGTGAC
                       Dgri CCAATTCGATCTGCGGCGTCACAAGCTGCG                        TCATGCCCGGGTGAAACCCATCGAAGGCTACAT                        CTTCAAGTGCAGCGAGTGCCAATTTGCAAC

 dmel.FBgn0001185                                         _________44-2___________                                 _________53-2___________                              
                       Dmel __P__Y__N__L__A__R__H__E__E__S                        __H__I__G__I__-__-__T__Q__S__K__L                        __Y__G__C__P__V__C__V__Y__N__T
                       Dsim __P__Y__N__L__A__R__H__E__E__S                        __H__V__G__I__-__-__T__Q__S__K__L                        __Y__G__C__P__V__C__F__Y__S__T
                       Dsec __P__Y__N__L__A__R__H__E__E__S                        __H__V__G__I__-__-__T__Q__S__K__L                        __Y__G__C__P__V__C__F__Y__S__T
                       Dyak __P__F__N__L__S__R__H__E__E__S                        __H__A__G__I__-__-__T__E__P__K__L                        __Y__G__C__P__V__C__I__Y__S__T
                       Dere __P__F__N__L__A__R__H__E__E__S                        __H__T__V__I__-__-__T__E__P__K__L                        __Y__R__C__P__A__C__V__Y__S__T
                       Dana __A__Y__N__L__W__R__H__E__E__R                        __H__T__L__P__-__-__L__E__N__K__Lgtaagtga//gaaatcttttacag__F__T__C__P__F__C__I__Y__S__T
                       Dpse __A__Y__N__R__W__R__H__E__A__S                        __H__S__K__V__D__-__L__E__A__R__A                        __F__K__C__H__L__C__W__Y__S__S
                       Dper __A__Y__N__R__W__R__H__E__A__S                        __H__S__K__V__D__-__L__E__A__R__A                        __F__K__C__H__L__C__W__Y__S__S
                       Dwil __A__Y__N__L__W__R__H__E__R__Rgtaacata//ttgaaccaaagcag__H__R__Q__E__-__-__S__E__R__K__L                        __H__Q__C__M__F__C__L__Y__S__T
                       Dvir __S__F__D__L__R__R__H__Q__Q__R                        __H__A__R__V__K__P__V__E__G__T__V                        __F__K__C__S__E__C__S__F__V__T
                       Dmoj __S__F__D__L__R__R__H__Q__Q__R                        __H__E__R__V__K__P__L__D__G__V__T                        __F__K__C__T__E__C__Q__L__V__T
                       Dgri __Q__F__D__L__R__R__H__K__L__R                        __H__A__R__V__K__P__I__E__G__Y__I                        __F__K__C__S__E__C__Q__F__A__T


 dmel.FBgn0002526                                         ________1449-2__________                               ________1460-0__________                              
                       Dmel GCCCAATGTCATTGGGGATTTGTGCGAGAA                        GTGCGCCCCCAACACCTATGGATTCCATCAGgtaagatt//tcattgtccaccagGTCATTGGCTGCGAGGAGTGTGCATGCAAT
                       Dsim GCCGAATGTCATTGGGGACTTGTGCGAGAA                        GTGCGCCCCCAACACCTACGGATTCCATCAGgtaagatt//tcattgtccaccagGTCATTGGCTGCGAGGAGTGTGCATGCAAT
                       Dsec GCCCAATGTCATTGGGGACTTGTGCGAGAA                        GTGCGCCCCCAACACCTACGGATTCCATCAGgtaagatt//tcattgtccaccagGTCATTGGCTGCGAGGAGTGTGCATGCAAT
                       Dyak GCCCAATGTCATTGGAGATCTGTGCGAGAA                        GTGCGCCCCCAACACTTACGGATTCCATCAGgtaagttt//tcattgtccaccagGTGATTGGCTGCGAAGAGTGCGCATGCAAC
                       Dere ACCCAATGTCATTGGAGATTTGTGCGAGAA                        GTGTGCCCCCAACACTTACGGATTCCACCAG                        GTCATTGGCTGCGAAGAGTGTGCATGCAAC
                       Dana CCCGAACGTCATCGGGGAAATGTGCGAGAA                        ATGTGCTCCGAACACCTACGGATTCCATCAG                        GTAATTGGCTGCGAGGAGTGCAACTGCAAC
                       Dpse CCCGAATGTGATCGGGGATCTGTGCGAGAA                        GTGCGCCCCGAACACGTACGGCTTCCATCAA                        GTGATCGGCTGCGAGGAGTGCAATTGCAAC
                       Dper CCCGAATGTGATCGGGGATCTGTGCGAGAA                        GTGCGCCCCGAACACGTACGGCTTCCATCAG                        GTGATCGGCTGCGAGGAGTGCAATTGCAAC
                       Dwil ACCGAATGTGATTGGTGATCTGTGCGAGAA                        ATGTGCCCCGAATACGTACGGTTTCCATCAG                        GTGATCGGCTGTGAGGAATGCAATTGCAAT
                       Dvir ACCCAATGTCATTGGTGCCTTGTGTGACAAgtatgtgt//ttgcctcattatagATGCGCACCGCACACTTATGGCTTCCATCAG                        GTGATTGGCTGCGAGGAATGCAACTGCAAT
                       Dmoj ACCAAATGTGATTGGCGTGCTGTGTGACAAgtaagtgc//ctatgacattgcagGTGCGCGGAGAATACCTATGGCTTCCACCAG                        GTGATTGGCTGCGAGAGCTGCAGCTGCAAC
                       Dgri ACCGAATGTGATTGGTGCCTTGTGTGACAAgtaaatta//tgtcttcattacagATGCGCACCGAATACATATGGCTTCCATCAG                        GTGATTGGCTGCGAGGAGTGCAACTGCAAT

 dmel.FBgn0002526                                         ________1449-2__________                               ________1460-0__________                              
                       Dmel __P__N__V__I__G__D__L__C__E__K                        __C__A__P__N__T__Y__G__F__H__Q_gtaagatt//tcattgtccaccag_V__I__G__C__E__E__C__A__C__N_
                       Dsim __P__N__V__I__G__D__L__C__E__K                        __C__A__P__N__T__Y__G__F__H__Q_gtaagatt//tcattgtccaccag_V__I__G__C__E__E__C__A__C__N_
                       Dsec __P__N__V__I__G__D__L__C__E__K                        __C__A__P__N__T__Y__G__F__H__Q_gtaagatt//tcattgtccaccag_V__I__G__C__E__E__C__A__C__N_
                       Dyak __P__N__V__I__G__D__L__C__E__K                        __C__A__P__N__T__Y__G__F__H__Q_gtaagttt//tcattgtccaccag_V__I__G__C__E__E__C__A__C__N_
                       Dere __P__N__V__I__G__D__L__C__E__K                        __C__A__P__N__T__Y__G__F__H__Q_                        _V__I__G__C__E__E__C__A__C__N_
                       Dana __P__N__V__I__G__E__M__C__E__K                        __C__A__P__N__T__Y__G__F__H__Q_                        _V__I__G__C__E__E__C__N__C__N_
                       Dpse __P__N__V__I__G__D__L__C__E__K                        __C__A__P__N__T__Y__G__F__H__Q_                        _V__I__G__C__E__E__C__N__C__N_
                       Dper __P__N__V__I__G__D__L__C__E__K                        __C__A__P__N__T__Y__G__F__H__Q_                        _V__I__G__C__E__E__C__N__C__N_
                       Dwil __P__N__V__I__G__D__L__C__E__K                        __C__A__P__N__T__Y__G__F__H__Q_                        _V__I__G__C__E__E__C__N__C__N_
                       Dvir __P__N__V__I__G__A__L__C__D__Kgtatgtgt//ttgcctcattatag__C__A__P__H__T__Y__G__F__H__Q_                        _V__I__G__C__E__E__C__N__C__N_
                       Dmoj __P__N__V__I__G__V__L__C__D__Kgtaagtgc//ctatgacattgcag__C__A__E__N__T__Y__G__F__H__Q_                        _V__I__G__C__E__S__C__S__C__N_
                       Dgri __P__N__V__I__G__A__L__C__D__Kgtaaatta//tgtcttcattacag__C__A__P__N__T__Y__G__F__H__Q_                        _V__I__G__C__E__E__C__N__C__N_


 dmel.FBgn0003607                                         ________117-1___________   ________118-1___________                              
                       Dmel --------AAGCGAAAGTCCGAAGAACCAA                        CAGgtaagcta//ttttatttatttagCGCCCTCTGGCAATAAATCAAAACGTACCA
                       Dsim --------AAGCGAAAGTCCGAAGAACCAA                        CAGgtaagaac//ttttatttatttagCGCCCGCTGCCAATAAATCAAAACGTACCA
                       Dsec --------AAGCGAAAGTCCGAAGAACCAA                        CAGgtaagaac//ttttatttatttagCGCCCGCTGCCAATAAATCAAAACGTACCA
                       Dyak --------AAGCGAAAGTCCGAAGAACCAA                        CAGgtaggcaa//ttttattcatttagCGCCCGCTGGCAACAAATCAAAACGTACCA
                       Dere --------AAGCGAAAGTCCGAAGAACCAA                        CAGgtatgcca//tcttatttacttagCGCCCGCTGGCAACAAATCAAAACGTACGA
                       Dana --------AAACGGAAGTCAGAGGAACCATgtaagaaa//tttttctttcacagCTT                        CTACCACCAGC---AAATCAAAGCGCGCAA
                       Dpse -----AGCAAGCGCAAATCGGAAGAGCCGT                        CAGgtgagtgg//attgtgcccgatagCGCCCAATGGA---AAATCAAAACGAACA-
                       Dper -----AGCAAGCGCAAATCGGAGGAGCCGT                        CAGgtgagtgg//attgtgcccgatagCGCCCAATGGA---AAATCAAAACGAACA-
                       Dwil --AGT---AAACGTAAATCTGAAGAGCCAGgtaagtca//ctttcgttttttagCTG                        CGGGTGGA------AAATCCAAACGCACT-
                       Dvir --------AAACGGAAATCCGAAGAGCCAGgtaggcga//gcaatgtacttcagCTG                        GTCCAGCAGGTAGCAAATCAAAGAGAGTC-
                       Dmoj GC------AAGCGAAAGTCCGAGGAACCAGgtaagaag//taactatgttttagCTG                        CACCCGCGAGTAATAAATCAAAGCGCGTC-
                       Dgri --------AAACGTAAGTTTGAAGACGAAGgtatgcca//gttcatttcttaagCTG                        GTCCAGCTGGCACTAAAATGAAGCGTGTC-

 dmel.FBgn0003607                                         ________117-1___________   ________118-1___________                              
                       Dmel -__-__-__K__R__K__S__E__E__P__                        T__gtaagcta//ttttatttatttagA__P__S__G__N__K__S__K__R__T__
                       Dsim -__-__-__K__R__K__S__E__E__P__                        T__gtaagaac//ttttatttatttagA__P__A__A__N__K__S__K__R__T__
                       Dsec -__-__-__K__R__K__S__E__E__P__                        T__gtaagaac//ttttatttatttagA__P__A__A__N__K__S__K__R__T__
                       Dyak -__-__-__K__R__K__S__E__E__P__                        T__gtaggcaa//ttttattcatttagA__P__A__G__N__K__S__K__R__T__
                       Dere -__-__-__K__R__K__S__E__E__P__                        T__gtatgcca//tcttatttacttagA__P__A__G__N__K__S__K__R__T__
                       Dana -__-__-__K__R__K__S__E__E__P__gtaagaaa//tttttctttcacagS__                        S__T__T__S__-__K__S__K__R__A__
                       Dpse -__-__S__K__R__K__S__E__E__P__                        S__gtgagtgg//attgtgcccgatagA__P__N__G__-__K__S__K__R__T__
                       Dper -__-__S__K__R__K__S__E__E__P__                        S__gtgagtgg//attgtgcccgatagA__P__N__G__-__K__S__K__R__T__
                       Dwil -__S__-__K__R__K__S__E__E__P__gtaagtca//ctttcgttttttagA__                        A__G__G__-__-__K__S__K__R__T__
                       Dvir -__-__-__K__R__K__S__E__E__P__gtaggcga//gcaatgtacttcagA__                        G__P__A__G__S__K__S__K__R__V__
                       Dmoj G__-__-__K__R__K__S__E__E__P__gtaagaag//taactatgttttagA__                        A__P__A__S__N__K__S__K__R__V__
                       Dgri -__-__-__K__R__K__F__E__D__E__gtatgcca//gttcatttcttaagA__                        G__P__A__G__T__K__M__K__R__V__


 dmel.FBgn0015572                               _________4-2____________   _________5-2____________                              
                       Dmel ---------ATGTCGGACGA                        CTAgtgagtgc//ttttgtttttttagCAACGAAGATGCCCCCGTGGTGCAGACAAC
                       Dsim ---------ATGTCGGACGA                        CTAgtaagggc//atggttttatttagCAGCGAAGATGCCCCCGTGGTGCAGACAAC
                       Dyak ---------ATGTCGGACGT                        TTAgtaagagc//atttttttatttagCGACGAAGTTGCCCCTGTGGTACAGACTAC
                       Dere ATGTCGGAGATGTCGGACGA                        CTAgtaggagc//atagttttatttagCATTGACGTTGCACCCGTGGTGCAGACCAC
                       Dana ---------ATGGCGGACGA                        CTAgtgagtgt//tccttactttttagTAGAGAGACTTCTCCTGTAATACAGACAAC
                       Dpse ---------ATGGCCGACTAgtgagtat//ttccacttttgcagCAG                        TGAAGCCACCTCCCCAGTGGTGGAGACAAC
                       Dper ---------ATGGCCGACTAgtgagtat//ttccacttttgcagCAG                        TGAAGCCACCTCCCCAGTGGTGGAGACAAC
                       Dwil ---------ATGGCGTCGGA                        CTAgtaagttt//atttatatttgtagCAGCGAAGTGTCTCCAGTGGTGGAGACAAC
                       Dvir ---------ATGGCAACGGA                        CTAgtaggttg//gaaatcatttgcagCTCGGATACTTCCCCTGTGGTGCTTACCAC
                       Dmoj ---------ATGGGGTCGGA                        TTAgtaagttc//tgaattctttgcagCACTGAAGCTTCGCCTGTGGTAAAAACCAC

 dmel.FBgn0015572                               _________4-2____________   _________5-2____________                              
                       Dmel _-__-__-__M__S__D__D                        __Ygtgagtgc//ttttgtttttttag__N__E__D__A__P__V__V__Q__T__T
                       Dsim _-__-__-__M__S__D__D                        __Ygtaagggc//atggttttatttag__S__E__D__A__P__V__V__Q__T__T
                       Dyak _-__-__-__M__S__D__V                        __Ygtaagagc//atttttttatttag__D__E__V__A__P__V__V__Q__T__T
                       Dere _M__S__E__M__S__D__D                        __Ygtaggagc//atagttttatttag__I__D__V__A__P__V__V__Q__T__T
                       Dana _-__-__-__M__A__D__D                        __Ygtgagtgt//tccttactttttag__R__E__T__S__P__V__I__Q__T__T
                       Dpse _-__-__-__M__A__D__Ygtgagtat//ttccacttttgcag__S                        __E__A__T__S__P__V__V__E__T__T
                       Dper _-__-__-__M__A__D__Ygtgagtat//ttccacttttgcag__S                        __E__A__T__S__P__V__V__E__T__T
                       Dwil _-__-__-__M__A__S__D                        __Ygtaagttt//atttatatttgtag__S__E__V__S__P__V__V__E__T__T
                       Dvir _-__-__-__M__A__T__D                        __Ygtaggttg//gaaatcatttgcag__S__D__T__S__P__V__V__L__T__T
                       Dmoj _-__-__-__M__G__S__D                        __Ygtaagttc//tgaattctttgcag__T__E__A__S__P__V__V__K__T__T


 dmel.FBgn0019809                                         ________253-0___________      ________255-0___________                              
                       Dmel GTCATTGCGGGTCTGGTCAAGCAGGCGAAGgtgagctt//ttctctgacgacagCAACAA                        CACAGTCTGATTAGCAAGGTTCTTAAG---
                       Dsim GTCATTGCGGGTCTGGTCAAGCAGGCGAAGgtgagctt//ttttctgacaacagCAACAA                        CACAGTTTGATCAGCAAGGTCCTTAAG---
                       Dsec GTCATTGCGGGTCTGGTCAAGCAGGCGAAGgtgagctt//ttctctgacaacagCAACAA                        CACAGTCTTATCAGCAAGGTCCTTAAG---
                       Dyak GTCATTGCGGGTCTGGTCAAGCAGGCGAAGgtgagtct//tctcctgacagcagCAACAA                        CACAGCCTGATGAGCAAGGTGCTCAAG---
                       Dere GTCATTGCGGGCCTGGTCAAGCAGGCGAAGgtgagccc//tttccgcacagcagCAACAA                        CACAGTCTGATCAGCAAGGTCCTCAAG---
                       Dana GTTATTGCGGGTCTGGTCAAGCAGGTCAAGgtgagttt//tattccttttttagCAACAA                        CAGAGTCTGATGGGAAAGGTCCTGAAA---
                       Dpse GTCATCGCGGGACTGGTGAAGCAAGTGAAG                        CAGCAGgtgagtcc//actgttccttccagCAGAATCTCATGGGAAAGGGCATCAAG---
                       Dper GTCATCGCCGGACTGGTGAAGCAAGTGAAG                        CAGCAGgtgagtcc//actgttccttccagCAGAATCTCATGGGAAAGGGCATCAAGGGG
                       Dwil GTTATTGCAGGGTTGGTGAAGCAGGTGAAGgtaagttt//ttcgtatattctagCAACAA                        CAGAACCTAATGGGAAAATCTCTTAAA---
                       Dvir GTCATGGCGGGCTTGGTCAAGCAGGTGAAGgtgagtac//actctctccgtcagCAGCAA                        CAGAATCTCATGGGCAAGGTGCTCAAG---
                       Dmoj ATCATAGCAGGCCTGGTGAAGCAGGTGAAGgtgagctg//ctctctctcgctagCAGCAA                        CAGAATCTCATGAGCAAAGTACTCAAG---
                       Dgri GTCATTGCCGGTTTGGTTAAGCAGGCAAAGgtgggttc//gtgattattcccagCAGCAA                        CAGAATCTTGGGGGCAAGGTGCTGAAG---

 dmel.FBgn0019809                                         ________253-0___________      ________255-0___________                              
                       Dmel _V__I__A__G__L__V__K__Q__A__K_gtgagctt//ttctctgacgacag_Q__Q_                        _H__S__L__I__S__K__V__L__K__-_
                       Dsim _V__I__A__G__L__V__K__Q__A__K_gtgagctt//ttttctgacaacag_Q__Q_                        _H__S__L__I__S__K__V__L__K__-_
                       Dsec _V__I__A__G__L__V__K__Q__A__K_gtgagctt//ttctctgacaacag_Q__Q_                        _H__S__L__I__S__K__V__L__K__-_
                       Dyak _V__I__A__G__L__V__K__Q__A__K_gtgagtct//tctcctgacagcag_Q__Q_                        _H__S__L__M__S__K__V__L__K__-_
                       Dere _V__I__A__G__L__V__K__Q__A__K_gtgagccc//tttccgcacagcag_Q__Q_                        _H__S__L__I__S__K__V__L__K__-_
                       Dana _V__I__A__G__L__V__K__Q__V__K_gtgagttt//tattccttttttag_Q__Q_                        _Q__S__L__M__G__K__V__L__K__-_
                       Dpse _V__I__A__G__L__V__K__Q__V__K_                        _Q__Q_gtgagtcc//actgttccttccag_Q__N__L__M__G__K__G__I__K__-_
                       Dper _V__I__A__G__L__V__K__Q__V__K_                        _Q__Q_gtgagtcc//actgttccttccag_Q__N__L__M__G__K__G__I__K__G_
                       Dwil _V__I__A__G__L__V__K__Q__V__K_gtaagttt//ttcgtatattctag_Q__Q_                        _Q__N__L__M__G__K__S__L__K__-_
                       Dvir _V__M__A__G__L__V__K__Q__V__K_gtgagtac//actctctccgtcag_Q__Q_                        _Q__N__L__M__G__K__V__L__K__-_
                       Dmoj _I__I__A__G__L__V__K__Q__V__K_gtgagctg//ctctctctcgctag_Q__Q_                        _Q__N__L__M__S__K__V__L__K__-_
                       Dgri _V__I__A__G__L__V__K__Q__A__K_gtgggttc//gtgattattcccag_Q__Q_                        _Q__N__L__G__G__K__V__L__K__-_


 dmel.FBgn0029747                                         ________200-0___________                     ________207-0___________                              
                       Dmel GATCGGCGTGCGGAGGCCAAACGATTGCAGgtagtttt//accacccattgtagGTACTACACCGCGCCTTGGAT                        GCCAAATACGAGTCAGATGTGCGAGTTAAG
                       Dsim GATCGGCGGGTGGAGGCCAAGCGATTGCAGgtagtttt//cccacccattgtagGTACTCCACCGCGCCCTGGAT                        GCCAAATACGAGTCGGATGTGCGAGTGAAG
                       Dsec GATCGGCGGGTGGAGGCCAAACGATTGCAGgtagtttt//cgcacccactgtagGTACTCCACCGCGCCCTGGAT                        GCCAAATACGAATCAGATGTGCGAGTGAAG
                       Dyak GAGCGGCGAGTGGAGGCCAAACGATTGCAGgtagttgg//acgccacattgtagGTTCTTCATCGCGCCTTAGAT                        GCCAAATACGAGTCAGATGTGCGAGTGAAA
                       Dere GAGCGGCGAGTGGAGGCCAAAAGATTGCAGgtactgta//cccccacattttagGTTCTTCATCGCGCCTTGGAT                        GCCAAATATGAGACAGATGTGCGAGTGAAA
                       Dana GAGCGCAGGATCGAGGCCAAGCGGCTGCAG                        GTCCTCCACCGCGCCCTAGAC                        GCCAAGTACGAGTCGGACGAGCGGGTGAAG
                       Dpse GAGCAGCGCGCGGAGGCGAAGCGCCTCCAG                        GTGCTGCACAATTCGCTGAAC                        GCCCGGTACGAGAGGGACGAACGGGTGCGG
                       Dper GAGCAGCGCGCGGAGGCGAAGCGCCTCCAG                        GTGCTGCACAATTCGCTGAAC                        GCCCGGTACGAGAGGGACGAACGGGTGCGG
                       Dwil GGAACGCGTACAGAGGCTAAGCGTGTACAGgtaggtgg//ttgtggtctaacagGTCCTTCACAAGGCCTTAAAT                        TCACGATATGAGTCGGATGTGCGTGTTAAA
                       Dvir GAGAAGGCCGCCGAGGCGAGGCGTTTGATG                        GTGCTGCACAAGTCATTGCAGgtaggctt//ctttccgctggcagGCACGCCACGAGAACGATGTCCGCGTGCAG
                       Dmoj GAGAAGGCAGCGGAGGCGAAGCGTCTGATG                        GTGTTGCACAAGTCACTGCAGgtgagtga//ttgtcgcattgcagGCACGCCATGAAAACGATGTGCGCGTCCAG
                       Dgri GAGAAGGCAGCCGAAGCGCAACGATTGATG                        GTCATACATAAATCATTACAGgtagttat//--------------------------------------------

 dmel.FBgn0029747                                         ________200-0___________                     ________207-0___________                              
                       Dmel _D__R__R__A__E__A__K__R__L__Q_gtagtttt//accacccattgtag_V__L__H__R__A__L__D_                        _A__K__Y__E__S__D__V__R__V__K_
                       Dsim _D__R__R__V__E__A__K__R__L__Q_gtagtttt//cccacccattgtag_V__L__H__R__A__L__D_                        _A__K__Y__E__S__D__V__R__V__K_
                       Dsec _D__R__R__V__E__A__K__R__L__Q_gtagtttt//cgcacccactgtag_V__L__H__R__A__L__D_                        _A__K__Y__E__S__D__V__R__V__K_
                       Dyak _E__R__R__V__E__A__K__R__L__Q_gtagttgg//acgccacattgtag_V__L__H__R__A__L__D_                        _A__K__Y__E__S__D__V__R__V__K_
                       Dere _E__R__R__V__E__A__K__R__L__Q_gtactgta//cccccacattttag_V__L__H__R__A__L__D_                        _A__K__Y__E__T__D__V__R__V__K_
                       Dana _E__R__R__I__E__A__K__R__L__Q_                        _V__L__H__R__A__L__D_                        _A__K__Y__E__S__D__E__R__V__K_
                       Dpse _E__Q__R__A__E__A__K__R__L__Q_                        _V__L__H__N__S__L__N_                        _A__R__Y__E__R__D__E__R__V__R_
                       Dper _E__Q__R__A__E__A__K__R__L__Q_                        _V__L__H__N__S__L__N_                        _A__R__Y__E__R__D__E__R__V__R_
                       Dwil _G__T__R__T__E__A__K__R__V__Q_gtaggtgg//ttgtggtctaacag_V__L__H__K__A__L__N_                        _S__R__Y__E__S__D__V__R__V__K_
                       Dvir _E__K__A__A__E__A__R__R__L__M_                        _V__L__H__K__S__L__Q_gtaggctt//ctttccgctggcag_A__R__H__E__N__D__V__R__V__Q_
                       Dmoj _E__K__A__A__E__A__K__R__L__M_                        _V__L__H__K__S__L__Q_gtgagtga//ttgtcgcattgcag_A__R__H__E__N__D__V__R__V__Q_


 dmel.FBgn0030055                                            _________87-0___________                           _________94-0___________                              
                       Dmel AGCTGCACTAGAATTTTGCAGCATGGACTG---gtgagtcg//tccattcttatcagTTGCAGCCCGTGGAACTTCGC------                        ---CGACTGGCGGACGACTTTGAG
                       Dsim AGCTGCACCAGGATTTTGCAGCATGGACTG---gtgagtcg//tccattcttatcagTTGCAGCCCGTGGAACTTCGC------                        ---CGACTGGCGGACGACTTTGAG
                       Dsec AGCTGCACCAGGATTTTGCAGCATGGACTG---gtgagtcg//tcaattcttatcagTTGCAGCCCGTGGAACTTCGC------                        ---CGACTGGCGGACGACTTTGAG
                       Dyak AGCTGCACCAGAATTTTGCAGCATGGCCTG---gtgagttg//tccattcttatcagTTGCAGCCCGTGGAACTTCGC------                        ---CGACTGGCGGACGACTTTGAG
                       Dere AGCTGCACCCGAATTTTGCAGCATGGACTG---gtgagtcg//tccattcttatcagTTGCAGCCCGTGGAACTTCGT------                        ---CGACTGGCGGACGACTTTGAG
                       Dana AGCTGCACCCGCGTCCTCAGGCACGGAATG---gtgagcga//ctttttgttttcagTTGGAGCCTGTGGAGCTGCAG------                        ---CGTCTGTCGGATGACTTTGAG
                       Dpse ACATGTTCCCAGATCCTGCAACACGGGCTGGTGgtaagcat//tttatcagttgcagCCGCAGCCTGGCAGCGGGGAGCTG---                        CAGCGTCTCGCCGATGACTTTGAG
                       Dper ACATGTTCCCAGATCTTGCAACACGGGCTGGTGgtaagcat//tttatcagttgcagCCGCAGCCTGGCAGCGGGGAGCTG---                        CAGCGTCTCGCCGATGACTTTGAG
                       Dwil ATTTGCACACAGATTCTCGAACATGGCCTG---gtgagtct//atgtatttatgtagGCGGAAAAAAACGAGGAAACGGATACG                        GACCATCTGATCAATGACTTTGAG
                       Dvir ACATGCGTCCAAATCCTGCAGCATGGCCTG---                        CTACAGCCAACGGACCTCGGAACGCTGgtaagttc//atttgcattcgcag---CGTCTTATTGAGGACTTTGAG
                       Dmoj ACATGCGTTCAAATCCTGCAGCACGGCTTG---                        CTGCAGCCAACGGCTATCGGAACGCTGgtaagtgc//ttcctccattgcag---CGCCTAGTTGAAGACTTTGAG
                       Dgri ACATGCCAACAGATCCTACAGCACGGCCTG---                        CGCCAGCCAGCAGGCGTTGGAATACTGgtaagttg//caatcattttacag---CGTCTGATTGAAGACTTTGAG

 dmel.FBgn0030055                                            _________87-0___________                           _________94-0___________                              
                       Dmel _S__C__T__R__I__L__Q__H__G__L__-_gtgagtcg//tccattcttatcag_L__Q__P__V__E__L__R__-__-_                        _-__R__L__A__D__D__F__E_
                       Dsim _S__C__T__R__I__L__Q__H__G__L__-_gtgagtcg//tccattcttatcag_L__Q__P__V__E__L__R__-__-_                        _-__R__L__A__D__D__F__E_
                       Dsec _S__C__T__R__I__L__Q__H__G__L__-_gtgagtcg//tcaattcttatcag_L__Q__P__V__E__L__R__-__-_                        _-__R__L__A__D__D__F__E_
                       Dyak _S__C__T__R__I__L__Q__H__G__L__-_gtgagttg//tccattcttatcag_L__Q__P__V__E__L__R__-__-_                        _-__R__L__A__D__D__F__E_
                       Dere _S__C__T__R__I__L__Q__H__G__L__-_gtgagtcg//tccattcttatcag_L__Q__P__V__E__L__R__-__-_                        _-__R__L__A__D__D__F__E_
                       Dana _S__C__T__R__V__L__R__H__G__M__-_gtgagcga//ctttttgttttcag_L__E__P__V__E__L__Q__-__-_                        _-__R__L__S__D__D__F__E_
                       Dpse _T__C__S__Q__I__L__Q__H__G__L__V_gtaagcat//tttatcagttgcag_P__Q__P__G__S__G__E__L__-_                        _Q__R__L__A__D__D__F__E_
                       Dper _T__C__S__Q__I__L__Q__H__G__L__V_gtaagcat//tttatcagttgcag_P__Q__P__G__S__G__E__L__-_                        _Q__R__L__A__D__D__F__E_
                       Dwil _I__C__T__Q__I__L__E__H__G__L__-_gtgagtct//atgtatttatgtag_A__E__K__N__E__E__T__D__T_                        _D__H__L__I__N__D__F__E_
                       Dvir _T__C__V__Q__I__L__Q__H__G__L__-_                        _L__Q__P__T__D__L__G__T__L_gtaagttc//atttgcattcgcag_-__R__L__I__E__D__F__E_
                       Dmoj _T__C__V__Q__I__L__Q__H__G__L__-_                        _L__Q__P__T__A__I__G__T__L_gtaagtgc//ttcctccattgcag_-__R__L__V__E__D__F__E_
                       Dgri _T__C__Q__Q__I__L__Q__H__G__L__-_                        _R__Q__P__A__G__V__G__I__L_gtaagttg//caatcattttacag_-__R__L__I__E__D__F__E_


 dmel.FBgn0030661                                         ________211-0___________          ________214-1___________                              
                       Dmel GTGGAGGAGGAGCCGGGACGGAATCTTAAT                        GTCATCCTGG                        GCGGTGGTCTGGGAAAATTTGCCGATGAGC
                       Dsim GTGGAGGAGGAGCCGGGAAGGAATCTTAAT                        GTCATCCTGG                        GTGGTGGTCTGGGCAAATTTGCCGATGAGC
                       Dsec GTGGAGGAGGAGCCGGGACGAAATCTTAAT                        GTCATCCTGG                        GCGGTGGTCTGGGCAAATTTGCCGATGAGC
                       Dyak ATGGAGGAGGAGCCGGGACGGCGTCTTAAC                        GTCATCCTGG                        GCGGCGGTATGGGAAAATTCGGCGACGAGC
                       Dere ATGGAGGAGGAGCCGGGACGCAATCTTAAC                        GTCATCCTGG                        GCGGTGGTCTGGGAAAATTCGCCGAGGAGC
                       Dana GTGGAGGAGGAGCCCGGCCGAAATTTTGAGgtgagatt//cagtgcactttcagGTTATCCTTG                        GCGGTGGCCTGGGGAAGTTCTCAATGGAGC
                       Dpse GTGGACGAGGAGCCGGGCCGCCACTTTAAG                        GTGATCCTGG                        GCGGCGGATTCGGAAAGTTCGGTCTCGAGC
                       Dper GTGGACGAGGAGCCGGGCCGCCACTTTAAG                        GTGATCCTGG                        GCGGCGGATTCGGAAAGTTCGGTCTCGAGC
                       Dwil GTGGAAGATGAGCCGGGACGGGGCATGAAA                        GTCATTTTGGgtgagtgg//ctctatctctgtagGCGGTGGCTTGGGGAAATTTGTTAGTGAAC
                       Dvir ATTGAGGATGCACCCGGACGTTATCTAGAT                        GTAATACTGG                        GCGGGGGTTTGGGTAAATTTGCGAGCGAGC
                       Dmoj ATCGAGGATGCGCCAGGACGGCATCTGGAT                        GTAATTCTTG                        GCGGCGGCCTGGGTAAGTTTGCCAGCGAAC

 dmel.FBgn0030661                                         ________211-0___________          ________214-1___________                              
                       Dmel _V__E__E__E__P__G__R__N__L__N_                        _V__I__L__                        G__G__G__L__G__K__F__A__D__E__
                       Dsim _V__E__E__E__P__G__R__N__L__N_                        _V__I__L__                        G__G__G__L__G__K__F__A__D__E__
                       Dsec _V__E__E__E__P__G__R__N__L__N_                        _V__I__L__                        G__G__G__L__G__K__F__A__D__E__
                       Dyak _M__E__E__E__P__G__R__R__L__N_                        _V__I__L__                        G__G__G__M__G__K__F__G__D__E__
                       Dere _M__E__E__E__P__G__R__N__L__N_                        _V__I__L__                        G__G__G__L__G__K__F__A__E__E__
                       Dana _V__E__E__E__P__G__R__N__F__E_gtgagatt//cagtgcactttcag_V__I__L__                        G__G__G__L__G__K__F__S__M__E__
                       Dpse _V__D__E__E__P__G__R__H__F__K_                        _V__I__L__                        G__G__G__F__G__K__F__G__L__E__
                       Dper _V__D__E__E__P__G__R__H__F__K_                        _V__I__L__                        G__G__G__F__G__K__F__G__L__E__
                       Dwil _V__E__D__E__P__G__R__G__M__K_                        _V__I__L__gtgagtgg//ctctatctctgtagG__G__G__L__G__K__F__V__S__E__
                       Dvir _I__E__D__A__P__G__R__Y__L__D_                        _V__I__L__                        G__G__G__L__G__K__F__A__S__E__
                       Dmoj _I__E__D__A__P__G__R__H__L__D_                        _V__I__L__                        G__G__G__L__G__K__F__A__S__E__


 dmel.FBgn0031216                                         ________1927-1__________  ________1928-0__________                              
                       Dmel TAGTCCTGGAACCGATTGAAGTGGCAATTG                        AAgtaagtta//acgttattgcctagGATATTCAAAAAAAAACATTGGAATTGGCA
                       Dsim TAGTCCTGGAACCGATTGAAGTGGCTATTG                        AAgtaagtta//acgtcattgcctagGATATTCAAAAAAAAACATTGGAGTTGGCT
                       Dsec TAGTCCTGGAACCGATTGAAGTGGCTATTG                        AAgtaagtta//acgtcattgcctagGATATTCAAAAAAAAACATTGGAGTTGGCT
                       Dyak TAGTTCTGGAACCCATTGAAGTGGCAATTG                        AAgtaagtta//atttcgttgcccagGATATTCAAAAGAAGACATTGGAGCTGGCG
                       Dere TAGTCCTGGAACCCATTGAAGTGGCAATTG                        AAgtaagtta//atttcgttgcctagGATATTCAAAAAAAGACATTGGAGTTGGCG
                       Dana TAGTCCTGGAGCCCATTGAGGTGGCGATTG                        AGgtgcgtag//cctttcgcaagcagGACATCCAAAAGAAGACCGTGGAACTGGCC
                       Dpse TAGTCTTGGATCCAATTGAAGTAGCAATTG                        AGgtaagtaa//tgttttttgattagGATATTCAAAAGAAAACAGTTGAATTGGCG
                       Dwil TTGTTCTGGAACCCATTGAAGTCGCTATTG                        AAgtacgttt//catcttttttttagGATATTCAAAAGAAAACTATAGAATTGGCT
                       Dvir TTCAATTGGAGCCGATTGAAGTGGCAATCGgtaagtaa//gtatcttatggcagAG                        GACATCCAAAAGAAAACACTAGAATTGGCT
                       Dmoj TTCAATTGGAGCCGATTGAAGTTGCCATAGgtttgtaa//ttataaaataatagAA                        GACATCCAAAAGAAGACATTGGAATTAGCT
                       Dgri TTCAATTGGAGCCGATTGAAGTAGCAATTGgttcgtaa//tttgttaataacagAA                        GACATTCAGAAGAAAACATTGGAATTGGCA

 dmel.FBgn0031216                                         ________1927-1__________  ________1928-0__________                              
                       Dmel I__V__L__E__P__I__E__V__A__I__                        E_gtaagtta//acgttattgcctag_D__I__Q__K__K__T__L__E__L__A_
                       Dsim I__V__L__E__P__I__E__V__A__I__                        E_gtaagtta//acgtcattgcctag_D__I__Q__K__K__T__L__E__L__A_
                       Dsec I__V__L__E__P__I__E__V__A__I__                        E_gtaagtta//acgtcattgcctag_D__I__Q__K__K__T__L__E__L__A_
                       Dyak I__V__L__E__P__I__E__V__A__I__                        E_gtaagtta//atttcgttgcccag_D__I__Q__K__K__T__L__E__L__A_
                       Dere I__V__L__E__P__I__E__V__A__I__                        E_gtaagtta//atttcgttgcctag_D__I__Q__K__K__T__L__E__L__A_
                       Dana I__V__L__E__P__I__E__V__A__I__                        E_gtgcgtag//cctttcgcaagcag_D__I__Q__K__K__T__V__E__L__A_
                       Dpse I__V__L__D__P__I__E__V__A__I__                        E_gtaagtaa//tgttttttgattag_D__I__Q__K__K__T__V__E__L__A_
                       Dwil I__V__L__E__P__I__E__V__A__I__                        E_gtacgttt//catcttttttttag_D__I__Q__K__K__T__I__E__L__A_
                       Dvir F__Q__L__E__P__I__E__V__A__I__gtaagtaa//gtatcttatggcagE_                        _D__I__Q__K__K__T__L__E__L__A_
                       Dmoj F__Q__L__E__P__I__E__V__A__I__gtttgtaa//ttataaaataatagE_                        _D__I__Q__K__K__T__L__E__L__A_
                       Dgri F__Q__L__E__P__I__E__V__A__I__gttcgtaa//tttgttaataacagE_                        _D__I__Q__K__K__T__L__E__L__A_


 dmel.FBgn0031395                                         _________40-0___________      _________42-0___________                              
                       Dmel ACACCCGCCTCGCCC---GCCGTTCCGAATgtaagata//ctcgtttcttgcagATCAAA                        ATCAAAGGCATATCCAGCGGCGAGACCACT
                       Dsim ACACCCGCCTCGCCC---GCCGTTCCGAATgtaagata//ctcgtttcttgcagATCAAA                        ATCAAAGGCATATCCAGCGGCGAGACCACT
                       Dsec ACACCCGCTTCGCCC---GCCGTTCCGAATgtaagata//ctcgtttcttgcagATCAAA                        ATCAAAGGCATATCCAGCGGCGAGACCACG
                       Dyak ACACCCGCCTCGCCC---GCCGTACCGAATgtaagtta//ttgctttcttgtagATCAAA                        ATCAAAGGAATATCCAGCGGCGAGACGACG
                       Dere ACACCCGCCTCGCCC---GCCGTTCCGAATgtaagata//agctttccttgcagATCAAA                        ATCAAAGGCATATCCAGCGGCGAGACGACG
                       Dana ACCCCCGCCTCGCCA---GCCGTACCAAATgtaagatt//tccatcttttatagATCAAA                        ATAAAAGGCATATCCAGCGGAGAGACAACA
                       Dpse ACCCCTGCCTCGCCC---GCAGTGCCAAATgtaaagat//tctccatattccagATCAAA                        ATCAAAGGCATATCCAGTGGGGACACCACG
                       Dper ACCCCTGCCTCGCCC---GCAGTGCCAAATgtaaagat//tctccatattccagATCAAA                        ATCAAAGGCATATCCAGTGGGGACACCACG
                       Dwil ACTCCAGCATCGCCA---GCTGTGCCAAATgtacgtga//tttatcatttgcagATCAAA                        ATCAAAGGTATTTCCAGTGGCGAGACGACA
                       Dvir ACACCTGCCACGCCCGTTGCTGTGCCAAAG                        ATCAATgtaaggaa//tgtttatcactcagATCAAAGGCATTTCCAGCGGCGAAACAACG
                       Dmoj ACACCTGCAACACCCGTCACTGTGCCAAAG                        ATCAATgtaaatgg//attttttaatgcagCTTAAAGGTCTTTCGAGTGGCGATACAACA
                       Dgri ACACCTGCCACGCCCGTCGCCGTGCCAAAG                        ATCAATgtaaattg//tgtttatggtacagATAAAAGGCATATCCAGCGGGGAAACGACG

 dmel.FBgn0031395                                         _________40-0___________      _________42-0___________                              
                       Dmel _T__P__A__S__P__-__A__V__P__N_gtaagata//ctcgtttcttgcag_I__K_                        _I__K__G__I__S__S__G__E__T__T_
                       Dsim _T__P__A__S__P__-__A__V__P__N_gtaagata//ctcgtttcttgcag_I__K_                        _I__K__G__I__S__S__G__E__T__T_
                       Dsec _T__P__A__S__P__-__A__V__P__N_gtaagata//ctcgtttcttgcag_I__K_                        _I__K__G__I__S__S__G__E__T__T_
                       Dyak _T__P__A__S__P__-__A__V__P__N_gtaagtta//ttgctttcttgtag_I__K_                        _I__K__G__I__S__S__G__E__T__T_
                       Dere _T__P__A__S__P__-__A__V__P__N_gtaagata//agctttccttgcag_I__K_                        _I__K__G__I__S__S__G__E__T__T_
                       Dana _T__P__A__S__P__-__A__V__P__N_gtaagatt//tccatcttttatag_I__K_                        _I__K__G__I__S__S__G__E__T__T_
                       Dpse _T__P__A__S__P__-__A__V__P__N_gtaaagat//tctccatattccag_I__K_                        _I__K__G__I__S__S__G__D__T__T_
                       Dper _T__P__A__S__P__-__A__V__P__N_gtaaagat//tctccatattccag_I__K_                        _I__K__G__I__S__S__G__D__T__T_
                       Dwil _T__P__A__S__P__-__A__V__P__N_gtacgtga//tttatcatttgcag_I__K_                        _I__K__G__I__S__S__G__E__T__T_
                       Dvir _T__P__A__T__P__V__A__V__P__K_                        _I__N_gtaaggaa//tgtttatcactcag_I__K__G__I__S__S__G__E__T__T_
                       Dmoj _T__P__A__T__P__V__T__V__P__K_                        _I__N_gtaaatgg//attttttaatgcag_L__K__G__L__S__S__G__D__T__T_
                       Dgri _T__P__A__T__P__V__A__V__P__K_                        _I__N_gtaaattg//tgtttatggtacag_I__K__G__I__S__S__G__E__T__T_


 dmel.FBgn0031773                                         ________155-0___________                            ________164-1___________                              
                       Dmel GCCACCTGCTCCAAGGACGGATATGTGATAgtgagtgc//acttctctttgcagATCTGGAACGCCCAGCATCCGTGTTCGG                        AGAAGTATGCGCACAACATGAAGCAGTTCA
                       Dsim GCCACCTGCTCCAAGGACGGATATGTGATAgtgagtgc//aattctctttgcagATCTGGAATGCCCAGCATCCGTGTTCGG                        AGAAGTATGCGCACAACATGAAGCAGTTTA
                       Dsec GCCACCTGCTCCAAGGACGGATATGTGATAgtgagtgc//acttctctttgcagATCTGGAATGCCCAGCATCCGTGTTCGG                        AGAAGTATGCGCACAACATGAAGCAGTTTA
                       Dyak GCAACCTGCTCTAAGGATGGATATGTGATAgtaagtgg//atttattcttgcagATCTGGAACGCCCAGCATCCGTGTACGG                        AGAAGTATGCGCACAACATGAAGCAGTTCA
                       Dere GCAACCTGCTCTAAGGATGGATATGTGATAgtaagtgc//actccttcttgcagATCTGGAACGCCCAGCATCCGTGTACGG                        AGAAGTATGCGCACAACATGAAGCAGTTCA
                       Dana GCCACCTGCTCCAAAGATGGATATGTGATAgtaagttt//attctatttaacagGTGTGGAACGCGAATCATCCGTGCACCG                        AGAGATACGCGCATAATATGAAACAGTTCA
                       Dpse GCCACCTGCTCCAAGGATGGCTATGTGATAgtgagtag//aatcctgctcatagGTATGGAACTCGCAGCATCCATGCACGG                        AAAAGTATGCGCACAATATGAAACAATTCA
                       Dper GCCACCTGCTCCAAGGATGGCTATGTGATAgtgagtag//aatcctgctcatagGTATGGAACTCGCAGCATCCATGCACGG                        AAAAGTATGCGCACAATATGAAACAATTCA
                       Dwil TCCACTTGCTCCAAGGATGGCTATGTAATAgtgagttt//tgtaattcttttagATCTGGCACGCTGATCATCCTTGCCGGG                        AGAAATATGCGCACAACATGAAGCAATTCA
                       Dvir GCCACCTGCTCAAAGGATGGCTATGTGATT                        ATCTGGAACGCACAACATCCGTGTACAGgtaggcaa//agttgtacttgtagAAAAGTATGCGCACAACATGAAGCAGTTTA
                       Dmoj GCCACCTGCTCTAAGGACGGGTATGTGATC                        ATATGGAATGCCCAGCATCCATGCACAGgtgaggca//tccaatatatatagAAAAGTATGCGCACAATATGAAGCAATTTA
                       Dgri GCCACCTGCTCCAAGGATGGCTATGTGATC                        ATCTGGAACGCACAACACCCATGTACTGgtgagcat//atttatgctttcagAAAAATATGCGCACAACATGAAGCAGTTTA

 dmel.FBgn0031773                                         ________155-0___________                            ________164-1___________                              
                       Dmel _A__T__C__S__K__D__G__Y__V__I_gtgagtgc//acttctctttgcag_I__W__N__A__Q__H__P__C__S__                        E__K__Y__A__H__N__M__K__Q__F__
                       Dsim _A__T__C__S__K__D__G__Y__V__I_gtgagtgc//aattctctttgcag_I__W__N__A__Q__H__P__C__S__                        E__K__Y__A__H__N__M__K__Q__F__
                       Dsec _A__T__C__S__K__D__G__Y__V__I_gtgagtgc//acttctctttgcag_I__W__N__A__Q__H__P__C__S__                        E__K__Y__A__H__N__M__K__Q__F__
                       Dyak _A__T__C__S__K__D__G__Y__V__I_gtaagtgg//atttattcttgcag_I__W__N__A__Q__H__P__C__T__                        E__K__Y__A__H__N__M__K__Q__F__
                       Dere _A__T__C__S__K__D__G__Y__V__I_gtaagtgc//actccttcttgcag_I__W__N__A__Q__H__P__C__T__                        E__K__Y__A__H__N__M__K__Q__F__
                       Dana _A__T__C__S__K__D__G__Y__V__I_gtaagttt//attctatttaacag_V__W__N__A__N__H__P__C__T__                        E__R__Y__A__H__N__M__K__Q__F__
                       Dpse _A__T__C__S__K__D__G__Y__V__I_gtgagtag//aatcctgctcatag_V__W__N__S__Q__H__P__C__T__                        E__K__Y__A__H__N__M__K__Q__F__
                       Dper _A__T__C__S__K__D__G__Y__V__I_gtgagtag//aatcctgctcatag_V__W__N__S__Q__H__P__C__T__                        E__K__Y__A__H__N__M__K__Q__F__
                       Dwil _S__T__C__S__K__D__G__Y__V__I_gtgagttt//tgtaattcttttag_I__W__H__A__D__H__P__C__R__                        E__K__Y__A__H__N__M__K__Q__F__
                       Dvir _A__T__C__S__K__D__G__Y__V__I_                        _I__W__N__A__Q__H__P__C__T__gtaggcaa//agttgtacttgtagE__K__Y__A__H__N__M__K__Q__F__
                       Dmoj _A__T__C__S__K__D__G__Y__V__I_                        _I__W__N__A__Q__H__P__C__T__gtgaggca//tccaatatatatagE__K__Y__A__H__N__M__K__Q__F__
                       Dgri _A__T__C__S__K__D__G__Y__V__I_                        _I__W__N__A__Q__H__P__C__T__gtgagcat//atttatgctttcagE__K__Y__A__H__N__M__K__Q__F__


 dmel.FBgn0032087                                         _________19-1___________   _________20-1___________                              
                       Dmel TGGTGCTTGTGGCCTTTGTGGTTGTGCCGT                        TTGgtgagaag//tttttatatattagCCAACTCACTGACCTGCTCCAAGTGCACAT
                       Dsim TGGTGCTTGTGGCCTTTGTGGCAGTGCCGT                        TCGgtgagaag//tttttatatattagCCAACTCACTGAGCTGCAACAAGTGCACCT
                       Dsec TGGTGCTTGTGGCCTTTGTGGCAGTGCCGT                        TCGgtgagaag//tttttatatattagCCAACTCACTGAGCTGCAACAAGTGCACAT
                       Dyak TGGTCCTTGTGGCCTTTGTGGCAGTGCCGT                        TCGgtgagaag//ttttcatctaatagCTGACTCGCTGACCTGCTCCAAGTGCAACT
                       Dere CGGTCCTTGTGGCCTTTGTGGCAGTGCCGT                        TGGgtgagcgg//tatacttgtattagCCAACTCGCTGACCTGCAACAAGTGCAACT
                       Dana CTGTCCTGGTGTCCCTTCTGGGCGTGCAGT                        TCGgtaaaaga//tattactataatagCAAGTTCGCTAAGCTGCTACAGTTGCAACA
                       Dpse TGGTTCTTGTGGCCTTTGTGGGCGTGCAAT                        TCGgtgagaaa//aacttcaaaattagCCAATTCCCTGAGCTGCTACAGCTGCAAGG
                       Dper TGGTTCTTGTGGCCTTTGTGGGCGTGCAAT                        TCGgtgagaaa//aacttcaaaattagCCAATTCCCTGAGCTGCTACAGCTGCAAGG
                       Dwil CGGTGCTTGTTGCCTTTATCAGTGTGCAGT                        TTGgtaagaaa//tatcccatttttagCCGACTCCTTGATCTGCTACAGTTGCAATT
                       Dvir TGGTGCTAGCAGCCTTTGCAAGCCTACAGT                        TTGgtgagagt//acaaaacccttcagTAAACAGCCTTACCTGCTACAACTGCATCT
                       Dmoj TAGTTCTTGCGGCCTTTTTGGGCCTGCAGA                        CGGgtgagaaa//tatcacatctgcagTTAACGGTCTGTATTGCTACACCTGCGATT
                       Dgri TAGTGCTTGCATCCTTTGTCGGCAGTTTTGgtacgaac//ataaaattattcagCAG                        TGGATGGTCTTAGATGCTATACCTGCAATT

 dmel.FBgn0032087                                         _________19-1___________   _________20-1___________                              
                       Dmel V__V__L__V__A__F__V__V__V__P__                        F__gtgagaag//tttttatatattagA__N__S__L__T__C__S__K__C__T__
                       Dsim V__V__L__V__A__F__V__A__V__P__                        F__gtgagaag//tttttatatattagA__N__S__L__S__C__N__K__C__T__
                       Dsec L__V__L__V__A__F__V__A__V__P__                        F__gtgagaag//tttttatatattagA__N__S__L__S__C__N__K__C__T__
                       Dyak V__V__L__V__A__F__V__A__V__P__                        F__gtgagaag//ttttcatctaatagA__D__S__L__T__C__S__K__C__N__
                       Dere A__V__L__V__A__F__V__A__V__P__                        L__gtgagcgg//tatacttgtattagA__N__S__L__T__C__N__K__C__N__
                       Dana A__V__L__V__S__L__L__G__V__Q__                        F__gtaaaaga//tattactataatagA__S__S__L__S__C__Y__S__C__N__
                       Dpse V__V__L__V__A__F__V__G__V__Q__                        F__gtgagaaa//aacttcaaaattagA__N__S__L__S__C__Y__S__C__K__
                       Dper V__V__L__V__A__F__V__G__V__Q__                        F__gtgagaaa//aacttcaaaattagA__N__S__L__S__C__Y__S__C__K__
                       Dwil A__V__L__V__A__F__I__S__V__Q__                        F__gtaagaaa//tatcccatttttagA__D__S__L__I__C__Y__S__C__N__
                       Dvir L__V__L__A__A__F__A__S__L__Q__                        F__gtgagagt//acaaaacccttcagV__N__S__L__T__C__Y__N__C__I__
                       Dmoj L__V__L__A__A__F__L__G__L__Q__                        T__gtgagaaa//tatcacatctgcagV__N__G__L__Y__C__Y__T__C__D__
                       Dgri L__V__L__A__S__F__V__G__S__F__gtacgaac//ataaaattattcagA__                        V__D__G__L__R__C__Y__T__C__N__


 dmel.FBgn0032261                                         _________55-0___________   _________56-0___________                              
                       Dmel CGACTGCAAATCTACACGCCGCCCCCGCCGgtaagtgg//catcccccacccagCCC                        AGTGGCAGCGAC---AAGTTCAGCGGCTTC
                       Dsim CGACTGCAAATCTACACGCCGCCCCCGCCGgtaagtgg//catcccccacccagTCC                        AGTGGCAGCGAC---AAGTTCAGCGGCTTC
                       Dsec CGACTGCAAATCTACACGCCGCCCCCGCCGgtaagttg//catcctacatccagTCC                        ATTGGCAGCGAC---AAGTTCAGCGGCTTC
                       Dyak CGATTGCAGATCTACACGCCGCCCCCGCCGgtaagtgg//catacatcttccagCCC                        AGCGGCAGCGAC---AAGTTCAGCGGCTTC
                       Dere CGATTGCAGATCTACACGCCGCCCCCGCCGgtaagtgg//catacatcccccagCCC                        AGTGGCAGCGAC---AAGTTCAGTGGCTTC
                       Dana AGACTGCAAATCTACACGCCGCCCCCACCGgtaagtat//ctttgctttattagCCT                        CCTGGCAGCGACAATAAGTTCAACGGCTTC
                       Dpse CGTTTGCAGCTGTATACGCCGCCCCCGCCGgtgagtgc//gcatagtattacagCCC                        CCAAGCAGTGCCAACAAGTTCAGCGGCTAC
                       Dper CGTTTGCAGCTGTATACGCCGCCCCCGCCGgtgagtgc//gcacagtattacagCCC                        CCAAGCAGTGCCAACAAGTTCAGCGGCTAC
                       Dwil CGACTCCAACTCTACACGCCTCCCCCGCCA                        CCGgtaagaga//tctccaacaaacagCCCAGCGGTAGTAAAAAATTTAATGGTTTT
                       Dvir CGCCTGCAGCTCTTCACGCCGCCACCGCCG                        CCGgtaagtaa//gaattgatttgcagCCCGGAAACGGAGGCAAGTTCAATGGCTAT
                       Dmoj CGTCTGCAGCTCTACACGCCGCCGCCTCCA                        CCAgtaaatat//ctgcatatttacagCCTGGCAGTGGCGACAAATTCAATGGCTAT
                       Dgri CGCTTGCAACTTTATACGCCGCCGCCGCCC                        GCAgtgagtat//gtaagttctaacagGCGAGCAGCGATGGCAAATTCAATGGCTAT

 dmel.FBgn0032261                                         _________55-0___________   _________56-0___________                              
                       Dmel _R__L__Q__I__Y__T__P__P__P__P_gtaagtgg//catcccccacccag_P_                        _S__G__S__D__-__K__F__S__G__F_
                       Dsim _R__L__Q__I__Y__T__P__P__P__P_gtaagtgg//catcccccacccag_S_                        _S__G__S__D__-__K__F__S__G__F_
                       Dsec _R__L__Q__I__Y__T__P__P__P__P_gtaagttg//catcctacatccag_S_                        _I__G__S__D__-__K__F__S__G__F_
                       Dyak _R__L__Q__I__Y__T__P__P__P__P_gtaagtgg//catacatcttccag_P_                        _S__G__S__D__-__K__F__S__G__F_
                       Dere _R__L__Q__I__Y__T__P__P__P__P_gtaagtgg//catacatcccccag_P_                        _S__G__S__D__-__K__F__S__G__F_
                       Dana _R__L__Q__I__Y__T__P__P__P__P_gtaagtat//ctttgctttattag_P_                        _P__G__S__D__N__K__F__N__G__F_
                       Dpse _R__L__Q__L__Y__T__P__P__P__P_gtgagtgc//gcatagtattacag_P_                        _P__S__S__A__N__K__F__S__G__Y_
                       Dper _R__L__Q__L__Y__T__P__P__P__P_gtgagtgc//gcacagtattacag_P_                        _P__S__S__A__N__K__F__S__G__Y_
                       Dwil _R__L__Q__L__Y__T__P__P__P__P_                        _P_gtaagaga//tctccaacaaacag_P__S__G__S__K__K__F__N__G__F_
                       Dvir _R__L__Q__L__F__T__P__P__P__P_                        _P_gtaagtaa//gaattgatttgcag_P__G__N__G__G__K__F__N__G__Y_
                       Dmoj _R__L__Q__L__Y__T__P__P__P__P_                        _P_gtaaatat//ctgcatatttacag_P__G__S__G__D__K__F__N__G__Y_
                       Dgri _R__L__Q__L__Y__T__P__P__P__P_                        _A_gtgagtat//gtaagttctaacag_A__S__S__D__G__K__F__N__G__Y_


 dmel.FBgn0032504                                         ________198-2___________   ________199-2___________                              
                       Dmel C---GGTCTGGGCAGCGGCAATCTAGCCAGgtattaaa//ttctgccattccagCTG                        GTACCATCTGCCGTCCACATCGGCACACAT
                       Dsim C---GGTCTGGGCAGCGGCAACCTAGCCAGgtattatc//ctctgccattccagCTG                        GTACCATCTGCCGTCCACATCGGCGCACAT
                       Dsec C---GGTCTGGGCAGCGGCAACCTAGCCAGgtatcatc//ctctaccattccagCTG                        GTACCATCTGCCGTCCACATCGGCGCACAT
                       Dyak C---GGTCTGGGCAGCGGCAACCTAGCCAGgtaatatc//aaatacgtttccagCTG                        GTACCATCTGCCGTCCACATCGGCGCACAT
                       Dere C---GGTCTGGGCAGCGGCAACCTAGCCAGgtatgacc//ttctgcccttccagCTG                        GTACCATCTGCCGTCCACATCGGCGCACAT
                       Dana T---GGTCTGGGCAGCGGCAACCTCGCCAG                        CTG                        GTACCATCTGCCCTCCACCTCGGCGCACAT
                       Dpse C---GGTCTGGGCAGCGGCAACCTAGCCAG                        CTGgtatgtac//ctctggtattttagGTACCATCTGCCCTCCACGTCGGCGCACAT
                       Dper C---GGTCTGGGCAGCGGCAACCTAGCCAG                        CTGgtatgtac//ctctggtattttagGTACCATCTGCCCTCCACGTCGGCGCACAT
                       Dwil TGCTGGTCTGGGCAGCAGCAACTTAGCCAG                        CTG                        GTATCATCTGCCCTCCACATCGGCACACAT
                       Dvir C---GGACTGGGCAGCAGCAATCTTGCCAG                        CTG                        GTACCATCTGCCGTCCACCTCGGCGCACAT
                       Dmoj C---GGTCTGGGCGGCAGCAATCTAGCCAG                        CTG                        GTACCATCTGCCATCGACGTCGGCGCACAT
                       Dgri C---GGTCTGGGCAGCAGCAATTTAGCCAG                        CTG                        GTACCATCTGCCCTCCACGTCGGCGCACAT

 dmel.FBgn0032504                                         ________198-2___________   ________199-2___________                              
                       Dmel __-__G__L__G__S__G__N__L__A__Sgtattaaa//ttctgccattccag__W                        __Y__H__L__P__S__T__S__A__H__I
                       Dsim __-__G__L__G__S__G__N__L__A__Sgtattatc//ctctgccattccag__W                        __Y__H__L__P__S__T__S__A__H__I
                       Dsec __-__G__L__G__S__G__N__L__A__Sgtatcatc//ctctaccattccag__W                        __Y__H__L__P__S__T__S__A__H__I
                       Dyak __-__G__L__G__S__G__N__L__A__Sgtaatatc//aaatacgtttccag__W                        __Y__H__L__P__S__T__S__A__H__I
                       Dere __-__G__L__G__S__G__N__L__A__Sgtatgacc//ttctgcccttccag__W                        __Y__H__L__P__S__T__S__A__H__I
                       Dana __-__G__L__G__S__G__N__L__A__S                        __W                        __Y__H__L__P__S__T__S__A__H__I
                       Dpse __-__G__L__G__S__G__N__L__A__S                        __Wgtatgtac//ctctggtattttag__Y__H__L__P__S__T__S__A__H__I
                       Dper __-__G__L__G__S__G__N__L__A__S                        __Wgtatgtac//ctctggtattttag__Y__H__L__P__S__T__S__A__H__I
                       Dwil __A__G__L__G__S__S__N__L__A__S                        __W                        __Y__H__L__P__S__T__S__A__H__I
                       Dvir __-__G__L__G__S__S__N__L__A__S                        __W                        __Y__H__L__P__S__T__S__A__H__I
                       Dmoj __-__G__L__G__G__S__N__L__A__S                        __W                        __Y__H__L__P__S__T__S__A__H__I
                       Dgri __-__G__L__G__S__S__N__L__A__S                        __W                        __Y__H__L__P__S__T__S__A__H__I


 dmel.FBgn0032517                                         ________213-2___________                      ________221-0___________                              
                       Dmel CAAGGACACAGGGATTCTCTTCTATATCAAgtgagttt//tacattccttacagAAACAAGTTGATAAATCTGCAG                        TTGATTATTGCCCAAAACTATAACGAAATT
                       Dsim CAAGGACACAGGGATTCTCTTCTATATCAAgtgagttt//taaattctttacagAAACAAGTTGATAAATCTGCAG                        CTGATTATTGCCCAGAACTATAACGAAATT
                       Dsec CAAGGACACAGGGATTCTCTTCTATATAAAgtgagttt//tacattctttacagAAACAAGTTAATAAATCTGCAG                        CTGATTATTGCCCAGAACTATAACGAAATT
                       Dyak CAAGGACACAGGAATTCTCTTCTATATCAAgtgagttt//tacgtactttacagAAACAAGTTGATAAATCTGCAG                        CTAATTATTGCCCAGAACTATAACGAAATG
                       Dere CAAGGACACAGGAATTCTCTTCTACATCAAgtgagttt//tacattctttacagAAACAAGTTGATAAATCTGCAG                        CTAATTATTGCCCAGAACTATAACGAAATG
                       Dana CCGTGATCCTGGCTTTGTGTTCTACATCAAgtaggtcg//gattcccatttaagGAACAAGCTACTGGGTCTGCAA                        CTGATTACCGCCCAGACGTATGTTGAGCAA
                       Dpse CAAGGACGCTAGCGTCGTGTTCTACATCAAgtgaggaa//atctccttttttagGAACAAGCTGCTGGCCCTCCAG                        CTGATTGCCGGCCAAGCCTACAATGAGCGT
                       Dwil TCGAGATGCGGGCTTTGTCTTTTACATTAA                        GAACAAGCTATTGGAGATGCAGgtgaatct//acatttattcgcagCTGATTGATGCTCAACCTTATAATGAACGT
                       Dvir TAAGGATCCGAGCTTAATATTTTACTTAAGgtgagtag//tgaatgctgcacagAAATTGGTTGCTGAAGCAGCAT                        CTGATAATTTGCCAGCAATATACGGAACGC
                       Dmoj CAGTGACCCCAGTTTTATATTTTATTTGAAgtgagttg//tattgccaacgcagAAATGGGTTGCAGAAACAGCAA                        CTGGTTGTCGGACAGGCCTATACGGAGCGC
                       Dgri TAAGGATTCCTGCTTTCTATTCTACACCAAgtaagtaa//tcaatcgtttccagAAATAAATTCATGAAGATGAAC                        ATAGTGTTCAGTCAGCCGTATACGGAGCGT

 dmel.FBgn0032517                                         ________213-2___________                      ________221-0___________                              
                       Dmel __K__D__T__G__I__L__F__Y__I__Kgtgagttt//tacattccttacag__N__K__L__I__N__L__Q_                        _L__I__I__A__Q__N__Y__N__E__I_
                       Dsim __K__D__T__G__I__L__F__Y__I__Kgtgagttt//taaattctttacag__N__K__L__I__N__L__Q_                        _L__I__I__A__Q__N__Y__N__E__I_
                       Dsec __K__D__T__G__I__L__F__Y__I__Kgtgagttt//tacattctttacag__N__K__L__I__N__L__Q_                        _L__I__I__A__Q__N__Y__N__E__I_
                       Dyak __K__D__T__G__I__L__F__Y__I__Kgtgagttt//tacgtactttacag__N__K__L__I__N__L__Q_                        _L__I__I__A__Q__N__Y__N__E__M_
                       Dere __K__D__T__G__I__L__F__Y__I__Kgtgagttt//tacattctttacag__N__K__L__I__N__L__Q_                        _L__I__I__A__Q__N__Y__N__E__M_
                       Dana __R__D__P__G__F__V__F__Y__I__Kgtaggtcg//gattcccatttaag__N__K__L__L__G__L__Q_                        _L__I__T__A__Q__T__Y__V__E__Q_
                       Dpse __K__D__A__S__V__V__F__Y__I__Kgtgaggaa//atctccttttttag__N__K__L__L__A__L__Q_                        _L__I__A__G__Q__A__Y__N__E__R_
                       Dwil __R__D__A__G__F__V__F__Y__I__K                        __N__K__L__L__E__M__Q_gtgaatct//acatttattcgcag_L__I__D__A__Q__P__Y__N__E__R_
                       Dvir __K__D__P__S__L__I__F__Y__L__Rgtgagtag//tgaatgctgcacag__N__W__L__L__K__Q__H_                        _L__I__I__C__Q__Q__Y__T__E__R_
                       Dmoj __S__D__P__S__F__I__F__Y__L__Kgtgagttg//tattgccaacgcag__N__G__L__Q__K__Q__Q_                        _L__V__V__G__Q__A__Y__T__E__R_
                       Dgri __K__D__S__C__F__L__F__Y__T__Kgtaagtaa//tcaatcgtttccag__N__K__F__M__K__M__N_                        _I__V__F__S__Q__P__Y__T__E__R_


 dmel.FBgn0032821                                         ________1197-0__________         ________1200-0__________                              
                       Dmel GGCAGCTCGCACGAGAGCTTGGGACAGAACgtaagaat//ttaactcgttgcagATCAACAAC                        CACCATGATGCTGAGCAGCGTGATATGAAT
                       Dsim GGCAGCTCGCACGAGAGCTTGGGACAGAACgtaagaat//ttaactccttgcagATCAACAAC                        CACCATGATGCTGAGCAGCGTGATATGAAT
                       Dsec GGCAGCTCGCACGAGAGCTTGGGACAGAACgtaagaat//ttaactccgtgcagATCAACAAC                        CACCACGATGCTGAGCAGCGTGATATGAAT
                       Dyak GGCAGCTCGCACGAGAGCTTGGGACAGCACgtaagcaa//tttactttttgcagATCAACAAC                        CACCAAGATGCTGAACAGCGTGATATGAAT
                       Dere GGCAGCTCGCACGAGAGCTTGGGACAGCACgtaagaat//tttacaccttgcagATCAACACC                        CACCAGGATGCTGAACAGCGTGATATGAAT
                       Dana GGCAGCTCCCACGAGAGCCTCGGACAAAACgtaagcag//tttaattccttcagTTCAATAAT                        GTCCAG------GAGCATCGGGATATGAAT
                       Dpse GGTAGCTCTCATGAGAGTCTGGGACAGCATgtaagtga//gatctgtgtttcagTTTAACAAT                        CACCAAGACATGGATCAGCGTGATATGAAT
                       Dper GGTAGCTCTCATGAGAGTCTGGGGCAGCATgtaagtga//gatctgtgtttcagTTTAACAAT                        CACCAAGACATGGATCAGCGTGATATGAAT
                       Dwil GGCAGCTCCTATGAGAGCATAGGCCAGCATgtaagagc//tttccttttcgtagTTTAATAAT                        CTGCAAGATGTAGAACATCGTGATATGAAT
                       Dvir GGCAGCTCACATGAGAGCCTGGGCCAACAGgtgagtcg//ctctgctttcacagTTCCACCAA                        CAGACGGAAGTGGAGCAGCGCGATATGCAT
                       Dmoj GGCAGCTCGCATGAGAGTCTGGGTCAGCAG                        CAGCAGCAGgtgagctc//catctctcttgcagTTTCAGCCG---GAGCAGCGCGACATGCAT
                       Dgri GGCAGCTCGCACGAGAGTCTTGGCCAGCAGgtaagttc//ccgctcggttgcagTTCAACAAT                        CTCCAGGATGTGGAGCAGCGGGATATGCAT

 dmel.FBgn0032821                                         ________1197-0__________         ________1200-0__________                              
                       Dmel _G__S__S__H__E__S__L__G__Q__N_gtaagaat//ttaactcgttgcag_I__N__N_                        _H__H__D__A__E__Q__R__D__M__N_
                       Dsim _G__S__S__H__E__S__L__G__Q__N_gtaagaat//ttaactccttgcag_I__N__N_                        _H__H__D__A__E__Q__R__D__M__N_
                       Dsec _G__S__S__H__E__S__L__G__Q__N_gtaagaat//ttaactccgtgcag_I__N__N_                        _H__H__D__A__E__Q__R__D__M__N_
                       Dyak _G__S__S__H__E__S__L__G__Q__H_gtaagcaa//tttactttttgcag_I__N__N_                        _H__Q__D__A__E__Q__R__D__M__N_
                       Dere _G__S__S__H__E__S__L__G__Q__H_gtaagaat//tttacaccttgcag_I__N__T_                        _H__Q__D__A__E__Q__R__D__M__N_
                       Dana _G__S__S__H__E__S__L__G__Q__N_gtaagcag//tttaattccttcag_F__N__N_                        _V__Q__-__-__E__H__R__D__M__N_
                       Dpse _G__S__S__H__E__S__L__G__Q__H_gtaagtga//gatctgtgtttcag_F__N__N_                        _H__Q__D__M__D__Q__R__D__M__N_
                       Dper _G__S__S__H__E__S__L__G__Q__H_gtaagtga//gatctgtgtttcag_F__N__N_                        _H__Q__D__M__D__Q__R__D__M__N_
                       Dwil _G__S__S__Y__E__S__I__G__Q__H_gtaagagc//tttccttttcgtag_F__N__N_                        _L__Q__D__V__E__H__R__D__M__N_
                       Dvir _G__S__S__H__E__S__L__G__Q__Q_gtgagtcg//ctctgctttcacag_F__H__Q_                        _Q__T__E__V__E__Q__R__D__M__H_
                       Dmoj _G__S__S__H__E__S__L__G__Q__Q_                        _Q__Q__Q_gtgagctc//catctctcttgcag_F__Q__P__-__E__Q__R__D__M__H_
                       Dgri _G__S__S__H__E__S__L__G__Q__Q_gtaagttc//ccgctcggttgcag_F__N__N_                        _L__Q__D__V__E__Q__R__D__M__H_


 dmel.FBgn0033247                                         _________38-0___________                       _________45-2___________                              
                       Dmel GCAACCTGTTCCAGCGATCAGACCGTCAAGgtgaggac//ttttctgcttgcagATTTGGGACGAGGATGGGCAGGG                        CAAGTGGAATGTCACGAGCAGCTGGAAAGC
                       Dsim GCCACCTGTTCCAGCGATCAAACCGTCAAGgtgaggac//ttttctgcttgcagATTTGGGACGAGGATGGGCAGGG                        CAAGTGGAATGTCACGAGTAGCTGGAAAGC
                       Dsec GCCACCTGTTCCAGCGATCAAACCGTCAAGgtgaggac//ttttctgcttgcagATTTGGGACGAGGATGGGCAGGG                        CAAGTGGAATGTCACGAGCAGCTGGAAAGC
                       Dyak GCCACCTGCTCCAGCGATCAGACGGTCAAGgtagggac//ttttctgcttgcagATTTGGGACGAAGACGGGCAAGG                        GAAGTGGAATGTCACCAGCAGCTGGAAAGC
                       Dere GCCACCTGCTCCAGCGATCAGACAGTCAAGgcaaggac//ttttctgcttgcagATTTGGGACGAGGACGGGCAGGG                        CAAGTGGAATGTCACCAGCAGCTGGAAAGC
                       Dana GCCACCTGTTCCAGCGATCAGACAGTGAAGgtgagcat//ttttttgccggcagATCTGGGACGAGGACGGTCAGGG                        AAAATGGAGCGTGACCAGCAGCTGGAAGGC
                       Dpse GCCACCTGCTCCAGCGATCAGACAGTTATGgtgaatag//atctaagtttgcagATCTGGGATGAAGATGCGCAGGG                        CAAGTGGAGTGTGACGAGCAGCTGGAAGGC
                       Dper GCCACCTGCTCCAGCGATCAGACAGTTATGgtgaatag//atctatgtttgcagATCTGGGATGAAGATGCGCAGGG                        CAAGTGGAGTGTGACGAGCAGCTGGAAGGC
                       Dwil GCCACATGTTCCAGCGATCAGACTGTAAAG                        ATCTGGGACGAAGATGCATCCGGgtgagtgt//ttttttatttgtagCAAATGGAACGTGTCTAGCAGTTGGAAGGC
                       Dvir GCCACTTGCTCCAGCGATCAAACCGTAAAGgtaaaaag//ccgattgtttgcagATATGGGACGAAGACGAGCAGGG                        CAAGTGGTCTGTGACAAGCAGCTGGAAAGC
                       Dmoj GCCACATGCTCGAGTGATCAGACTGTGAAGgtggggaa//tctgtcttttccagATATGGGACGAGGATGACCAGGG                        CAAATGGTCGGTGACGAGCAGCTGGAAAGC
                       Dgri GCGACTTGCTCCAGTGACCAAACCGTAAAGgtaagaaa//ctggtattgtttagATTTGGGATGAAGATGATCAGGG                        CAAATGGTCGGTGACGAGCAATTGGAAAGC

 dmel.FBgn0033247                                         _________38-0___________                       _________45-2___________                              
                       Dmel _A__T__C__S__S__D__Q__T__V__K_gtgaggac//ttttctgcttgcag_I__W__D__E__D__G__Q__G                        __K__W__N__V__T__S__S__W__K__A
                       Dsim _A__T__C__S__S__D__Q__T__V__K_gtgaggac//ttttctgcttgcag_I__W__D__E__D__G__Q__G                        __K__W__N__V__T__S__S__W__K__A
                       Dsec _A__T__C__S__S__D__Q__T__V__K_gtgaggac//ttttctgcttgcag_I__W__D__E__D__G__Q__G                        __K__W__N__V__T__S__S__W__K__A
                       Dyak _A__T__C__S__S__D__Q__T__V__K_gtagggac//ttttctgcttgcag_I__W__D__E__D__G__Q__G                        __K__W__N__V__T__S__S__W__K__A
                       Dere _A__T__C__S__S__D__Q__T__V__K_gcaaggac//ttttctgcttgcag_I__W__D__E__D__G__Q__G                        __K__W__N__V__T__S__S__W__K__A
                       Dana _A__T__C__S__S__D__Q__T__V__K_gtgagcat//ttttttgccggcag_I__W__D__E__D__G__Q__G                        __K__W__S__V__T__S__S__W__K__A
                       Dpse _A__T__C__S__S__D__Q__T__V__M_gtgaatag//atctaagtttgcag_I__W__D__E__D__A__Q__G                        __K__W__S__V__T__S__S__W__K__A
                       Dper _A__T__C__S__S__D__Q__T__V__M_gtgaatag//atctatgtttgcag_I__W__D__E__D__A__Q__G                        __K__W__S__V__T__S__S__W__K__A
                       Dwil _A__T__C__S__S__D__Q__T__V__K_                        _I__W__D__E__D__A__S__Ggtgagtgt//ttttttatttgtag__K__W__N__V__S__S__S__W__K__A
                       Dvir _A__T__C__S__S__D__Q__T__V__K_gtaaaaag//ccgattgtttgcag_I__W__D__E__D__E__Q__G                        __K__W__S__V__T__S__S__W__K__A
                       Dmoj _A__T__C__S__S__D__Q__T__V__K_gtggggaa//tctgtcttttccag_I__W__D__E__D__D__Q__G                        __K__W__S__V__T__S__S__W__K__A
                       Dgri _A__T__C__S__S__D__Q__T__V__K_gtaagaaa//ctggtattgtttag_I__W__D__E__D__D__Q__G                        __K__W__S__V__T__S__N__W__K__A


 dmel.FBgn0033686                                         _________53-2___________                _________59-0___________                                                _________75-0___________                              
                       Dmel GGATCAGATTAAGAAGGTCGTGGAGTTCGG                        TTGTGCCGAGATGCGC                        TTCTTCCAGCTAATGCGTCGCATTGAGACCATAGAACATATTGGACTGgtaagagc//caatttactcgcagGTGGACATCGACAAGTCCTTGCTCATGAGA
                       Dsec GGATCAAATCAAGAAGGTCGTGGAGTTCGG                        CTGTGCCGAGATGCGC                        TTCTTCCAGCTAATGCGTCGCATTGAGACAATAGAACATATTGGACTGgtaagagc//tcatttactcgcagGTGGACATCGACGAGTCCTTGCTCAGGAGA
                       Dyak GGATCAGATTAGTAAGGTCGTGGAGTTCGG                        CTGTGCCGAGATGCGC                        TTCTTCCAGCTAATGCGTCGCATCGAGACCATAGAACACATTGGACTGgtaagagc//caatttaattgcagGTGGACATTGACGAGCCCTTGCTCATGAGA
                       Dere GGATCAGATTAGGAAGGTCGTGGAGTTCGG                        CTGTGCCGAGATGCGC                        TTCTTCCAGCTAATGCGTCGCATTGAGACTATAGAACATATTGGACTGgtaagagc//caattttattgcagGTGGACATTGACGAGCCCTTGCTCATGAAA
                       Dana GGCAGAGATCAAGAAAGTGGTGGAGTTCGG                        ATGTGCTGAAATGCGT                        TTCTTCCAACTAATGCGACGCATAGAAACAATTGAAAAGATTGTGATGgtaagtct//atttaaattttcagGTGGACATCGACGAGGAGCTGCTGATGAAA
                       Dpse GGATCAAATCAAGAAGGTGGTCGAATTTGG                        CTGTGCCGAAATCCGG                        TTCTTCCCCCTACTACGACGAATTGAGACGATTGAAAATATAGTTCTGgtaagcat//atctgttttcgtagGTGGACATTGACGAAGCACTGCTGAGGAAG
                       Dper GGATCAAATCAAGAAGGTGGTCGAATTTGG                        CTGTGCCGAAATCCGG                        TTCTTCCCCCTACTACGACGAATTGAGACGATTGAAAATATAGTTCTGgtaagcat//atctgttttcgtagGTGGACATTGACGAAGCACTGCTGAGGAAG
                       Dwil GCCCAAAATTAAAAGTGTCATTGACTTCGG                        ATGTAGCGAAATGAAGgtactaag//tttattaattttagCTATTCCAATTGATGAGACGCATTGAGACCATCGAGAAAATTCTTGAGgtatgtat//ttttcgttttctagGTGGATATTGATGAAGACGTGCTAAAAAAA
                       Dvir ACACGAAATCAAAAAGGTCACTGAATTCGGgtgcgtat//gttcttttcttcagCTGTGCTGAGATGCGA                        CTCTTCCAGTTAATGCGACGCATCGAAACTATCGAACATATTCTGCAGgtttgtaa//gttatcaatcacagGTGGACATTGACCATAATCTCTTAAAAGGG
                       Dmoj AAAGGAAATCAAAAAGGTCACCGAATTCGGgtacgtat//ttttctatacacagTTGCGCGGAGATGCGA                        TTCTTCCAGCTGATGCGACGCATTGAAACTATCGAGAACATTTTGCAGgtatgtga//gtctatattcacagGTGGACATTGATCATGATACCTTAAAAGCG
                       Dgri TCATGAAATCAAAAAAGTTACTGAATTTGGgtgtgtat//tatgtttattgcagATGCGCGGAGATGCGA                        CTTTTTCAATTAATGCGACGCATCGAAAATATTGAGCACGTCCTCCAGgtaggtgt//attgttttttgcagGTGGACATTGACCATGAACTTTTAAGAACA

 dmel.FBgn0033686                                         _________53-2___________                _________59-0___________                                                _________75-0___________                              
                       Dmel __D__Q__I__K__K__V__V__E__F__G                        __C__A__E__M__R_                        _F__F__Q__L__M__R__R__I__E__T__I__E__H__I__G__L_gtaagagc//caatttactcgcag_V__D__I__D__K__S__L__L__M__R_
                       Dsec __D__Q__I__K__K__V__V__E__F__G                        __C__A__E__M__R_                        _F__F__Q__L__M__R__R__I__E__T__I__E__H__I__G__L_gtaagagc//tcatttactcgcag_V__D__I__D__E__S__L__L__R__R_
                       Dyak __D__Q__I__S__K__V__V__E__F__G                        __C__A__E__M__R_                        _F__F__Q__L__M__R__R__I__E__T__I__E__H__I__G__L_gtaagagc//caatttaattgcag_V__D__I__D__E__P__L__L__M__R_
                       Dere __D__Q__I__R__K__V__V__E__F__G                        __C__A__E__M__R_                        _F__F__Q__L__M__R__R__I__E__T__I__E__H__I__G__L_gtaagagc//caattttattgcag_V__D__I__D__E__P__L__L__M__K_
                       Dana __A__E__I__K__K__V__V__E__F__G                        __C__A__E__M__R_                        _F__F__Q__L__M__R__R__I__E__T__I__E__K__I__V__M_gtaagtct//atttaaattttcag_V__D__I__D__E__E__L__L__M__K_
                       Dpse __D__Q__I__K__K__V__V__E__F__G                        __C__A__E__I__R_                        _F__F__P__L__L__R__R__I__E__T__I__E__N__I__V__L_gtaagcat//atctgttttcgtag_V__D__I__D__E__A__L__L__R__K_
                       Dper __D__Q__I__K__K__V__V__E__F__G                        __C__A__E__I__R_                        _F__F__P__L__L__R__R__I__E__T__I__E__N__I__V__L_gtaagcat//atctgttttcgtag_V__D__I__D__E__A__L__L__R__K_
                       Dwil __P__K__I__K__S__V__I__D__F__G                        __C__S__E__M__K_gtactaag//tttattaattttag_L__F__Q__L__M__R__R__I__E__T__I__E__K__I__L__E_gtatgtat//ttttcgttttctag_V__D__I__D__E__D__V__L__K__K_
                       Dvir __H__E__I__K__K__V__T__E__F__Ggtgcgtat//gttcttttcttcag__C__A__E__M__R_                        _L__F__Q__L__M__R__R__I__E__T__I__E__H__I__L__Q_gtttgtaa//gttatcaatcacag_V__D__I__D__H__N__L__L__K__G_
                       Dmoj __K__E__I__K__K__V__T__E__F__Ggtacgtat//ttttctatacacag__C__A__E__M__R_                        _F__F__Q__L__M__R__R__I__E__T__I__E__N__I__L__Q_gtatgtga//gtctatattcacag_V__D__I__D__H__D__T__L__K__A_
                       Dgri __H__E__I__K__K__V__T__E__F__Ggtgtgtat//tatgtttattgcag__C__A__E__M__R_                        _L__F__Q__L__M__R__R__I__E__N__I__E__H__V__L__Q_gtaggtgt//attgttttttgcag_V__D__I__D__H__E__L__L__R__T_


 dmel.FBgn0033734                                         ________419-0___________            ________420-0___________            ________423-0___________                              
                       Dmel GAGCGAACCCTAATGGACGATCTAAATATAgtaagtta//gtttttgtttacagAAA---------                        ---GAATCCAAA                        GCCAGTTTTTTCACCGGCGAGGAAGAGCTG
                       Dsim GAACGGACCCTAATGGACGATCTAAATATAgtaagtta//gtttttgcttacagAAA---------                        ---GAATCCAAA                        GCCAGTTTTTTCACCGGCGAGGAGGAGCTT
                       Dsec GAACGGACCCTAATGGACGATCTAAATATAgtaagtaa//gtttttgcttacagAAA---------                        ---GAATCCAAA                        GCCAGTTTTTTCACCGGGGAGGAGGAGCTT
                       Dyak GAACGGACCTTAATGGACGACTTAAAAATAgtaagtga//tttcttcttcacagAAC---------                        ---GAATCCAAA                        TCCAGTTTCTTCACCGGCGAGGAAGAGTTG
                       Dere GAGCGGACCCTAATGGACGACTTAAAAATAgtaagcaa//gattttgttcacagAAC---------                        ---GAATCCAAA                        TCCAGTTTCTTCACCGGCGAGGAAGAGCTG
                       Dana GACCGAGCACTGATGGACGACCTAAAAATA                        AAACACGGATCGgttagtaa//ttttatgtttgcagAAAGAGTCCCAG                        TCCAGTGTTTTCACAGGTGAAGAGGAGCTA
                       Dpse GATCGCATTCTAATGGACGACTTGAAAATC                        AAACATGGCACGgtgagtcg//cagcttcgttgcagCACGAATCGAAG                        TCCAGTGTGTTCACCGGGGAAGAGGAGCTG
                       Dper GATCGCATTCTAATGGACGACTTGAAAATC                        AAACATGGCACGgtgagtcg//cagcttcgttgcagCACGAATCGAAG                        TCCAGTGTGTTCACCGGGGAAGAGGAGCTG
                       Dwil GATCGTGTTCTTATGGATGATCTAAAAATT                        AAGCACGGATCGgtgagttt//gtacttatatctagCATGCCTCTAAA                        TCGAGTGTATTTACCGGCGAGGAAGAACTA
                       Dvir GATCGTGCACTAATGGATGACTTAAAACTG                        AAC---------                        ---GAGAATTCGgtgagtac//ttcatgctacacagTCAAGTGTTTTTACTGGTGAAGAGGAACTG
                       Dmoj GACCGTTCGTTAATGGACGACTTGAAACTA                        AGC---------                        ---GAGAATTCGgtaaggcc//tcttcccatgacagTCGAGCGTATTTACTGGAGAAGAGGAAATG
                       Dgri GAACGTGCGCTAATGGATGACCTAAAGCTC                        AAC---------                        ---GAAAACTCAgtgagtaa//tctcatttttctagTCAAGCGTTTTTACTGGCGAAGAGGAGCTG

 dmel.FBgn0033734                                                     ______419-0/423-0_______                              
                       Dmel GAGCGAACCCTAATGGACGATCTAAATATA            gtaagtta//gtttttgtttacagAAAGAATCCAAAGCCAGTTTTTTCACCGGCGAGGAAGAGCTG
                       Dsim GAACGGACCCTAATGGACGATCTAAATATA            gtaagtta//gtttttgcttacagAAAGAATCCAAAGCCAGTTTTTTCACCGGCGAGGAGGAGCTT
                       Dsec GAACGGACCCTAATGGACGATCTAAATATA            gtaagtaa//gtttttgcttacagAAAGAATCCAAAGCCAGTTTTTTCACCGGGGAGGAGGAGCTT
                       Dyak GAACGGACCTTAATGGACGACTTAAAAATA            gtaagtga//tttcttcttcacagAACGAATCCAAATCCAGTTTCTTCACCGGCGAGGAAGAGTTG
                       Dere GAGCGGACCCTAATGGACGACTTAAAAATA            gtaagcaa//gattttgttcacagAACGAATCCAAATCCAGTTTCTTCACCGGCGAGGAAGAGCTG
                       Dana GACCGAGCACTGATGGACGACCTAAAAATAAAACACGGATCGgttagtaa//ttttatgtttgcagAAAGAGTCCCAGTCCAGTGTTTTCACAGGTGAAGAGGAGCTA
                       Dpse GATCGCATTCTAATGGACGACTTGAAAATCAAACATGGCACGgtgagtcg//cagcttcgttgcagCACGAATCGAAGTCCAGTGTGTTCACCGGGGAAGAGGAGCTG
                       Dper GATCGCATTCTAATGGACGACTTGAAAATCAAACATGGCACGgtgagtcg//cagcttcgttgcagCACGAATCGAAGTCCAGTGTGTTCACCGGGGAAGAGGAGCTG
                       Dwil GATCGTGTTCTTATGGATGATCTAAAAATTAAGCACGGATCGgtgagttt//gtacttatatctagCATGCCTCTAAATCGAGTGTATTTACCGGCGAGGAAGAACTA
                       Dvir GATCGTGCACTAATGGATGACTTAAAACTGAACGAGAATTCGgtgagtac//ttcatgctacacag            TCAAGTGTTTTTACTGGTGAAGAGGAACTG
                       Dmoj GACCGTTCGTTAATGGACGACTTGAAACTAAGCGAGAATTCGgtaaggcc//tcttcccatgacag            TCGAGCGTATTTACTGGAGAAGAGGAAATG
                       Dgri GAACGTGCGCTAATGGATGACCTAAAGCTCAACGAAAACTCAgtgagtaa//tctcatttttctag            TCAAGCGTTTTTACTGGCGAAGAGGAGCTG

 dmel.FBgn0033734                                                     ______419-0/423-0_______          
                       Dmel _E__R__T__L__M__D__D__L__N__I_            gtaagtta//gtttttgtttacag_K__E__S__K__A__S__F__F__T__G__E__E__E__L_
                       Dsim _E__R__T__L__M__D__D__L__N__I_            gtaagtta//gtttttgcttacag_K__E__S__K__A__S__F__F__T__G__E__E__E__L_
                       Dsec _E__R__T__L__M__D__D__L__N__I_            gtaagtaa//gtttttgcttacag_K__E__S__K__A__S__F__F__T__G__E__E__E__L_
                       Dyak _E__R__T__L__M__D__D__L__K__I_            gtaagtga//tttcttcttcacag_N__E__S__K__S__S__F__F__T__G__E__E__E__L_
                       Dere _E__R__T__L__M__D__D__L__K__I_            gtaagcaa//gattttgttcacag_N__E__S__K__S__S__F__F__T__G__E__E__E__L_
                       Dana _D__R__A__L__M__D__D__L__K__I__K__H__G__S_gttagtaa//ttttatgtttgcag_K__E__S__Q__S__S__V__F__T__G__E__E__E__L_
                       Dpse _D__R__I__L__M__D__D__L__K__I__K__H__G__T_gtgagtcg//cagcttcgttgcag_H__E__S__K__S__S__V__F__T__G__E__E__E__L_
                       Dper _D__R__I__L__M__D__D__L__K__I__K__H__G__T_gtgagtcg//cagcttcgttgcag_H__E__S__K__S__S__V__F__T__G__E__E__E__L_
                       Dwil _D__R__V__L__M__D__D__L__K__I__K__H__G__S_gtgagttt//gtacttatatctag_H__A__S__K__S__S__V__F__T__G__E__E__E__L_
                       Dvir _D__R__A__L__M__D__D__L__K__L__N__E__N__S_gtgagtac//ttcatgctacacag            _S__S__V__F__T__G__E__E__E__L_
                       Dmoj _D__R__S__L__M__D__D__L__K__L__S__E__N__S_gtaaggcc//tcttcccatgacag            _S__S__V__F__T__G__E__E__E__M_
                       Dgri _E__R__A__L__M__D__D__L__K__L__N__E__N__S_gtgagtaa//tctcatttttctag            _S__S__V__F__T__G__E__E__E__L_


 dmel.FBgn0034221                                         ________396-1___________         ________399-1___________                              
                       Dmel TAGCAGTACTCAAACTTGTTCGATCAATAA                        GCAGCACAGgtagaaca//atattcttttacagCAATGAAACCCATCTGCATTTTGACAACGC
                       Dsim TAGCAGCACTCAAACTTGTTCAACCAATAA                        GCAGCAATGgtaacata//tcattcttttgcagCAAGGAAACCCATCTGCATTTTGACAACTC
                       Dsec TAGCAGCACTCAAACTTGTTCGAACAATAA                        GCAGCAATGgtaacatt//tcattcttttgcagTAAAGAAACCCATCTGCATTTTGACAACTC
                       Dyak TAGCAGCACTTAAAATTGTTGGATCAATAAgtaagtag//ttattcctttacagAAACCCACC                        CATATAAGCCCATCTGCATTTTGACAACGG

 dmel.FBgn0034221                                         ________396-1___________         ________399-1___________                              
                       Dmel I__A__V__L__K__L__V__R__S__I__                        S__S__T__gtagaaca//atattcttttacagA__M__K__P__I__C__I__L__T__T__
                       Dsim I__A__A__L__K__L__V__Q__P__I__                        S__S__N__gtaacata//tcattcttttgcagA__R__K__P__I__C__I__L__T__T__
                       Dsec I__A__A__L__K__L__V__R__T__I__                        S__S__N__gtaacatt//tcattcttttgcagV__K__K__P__I__C__I__L__T__T__
                       Dyak I__A__A__L__K__I__V__G__S__I__gtaagtag//ttattcctttacagK__T__H__                        P__Y__K__P__I__C__I__L__T__T__


 dmel.FBgn0034793                                         _________21-0___________                        _________29-0___________                              
                       Dmel CATCCACCGCCGCACGCTCCCCACCCCCTGgtgagtgc//tgcatctatttcagGCGGACTATCAGTTTTCTGCGGAG                        GAGGTGAAGGCGTTACGTGAGTGCAACACT
                       Dsec CATCCTCCGCCGCACGCTCCCCATCCCCTGgtgagtgc//tgcatcttttttagGCGGACTATCAGTTTTCCGCGGAG                        GAGGTGAAGGCGTTACGTGAGTGCAACACG
                       Dyak CATCCGCCGCAGCACACCCCCCACCCCCTGgtgagtgc//cgcatccttttcagGCGGACTATCAGTTCTCCGCGGAG                        GAGGTGAAGGCGTTACGTGAGTGCAACACG
                       Dere CATCCTCCGGAGCACACCCCCCACCCCCTGgtgagtgt//cgcctccttttcagGCCGACTATCAGTTTTCCACGGAG                        GAGTTGAAGGCGTTACGTGAGTGCAACACA
                       Dana CCACAACAACAGAGTACTCCTCATCCATTGgtgagtcc//ttgatgctttttagGCAGACTATCAGTTCACCGCCGAG                        GAGGTGAGGGCGTTACGTGAGTGCAACACA
                       Dpse CCGCCTCAGCAACAAAATCTGCACCCACTGgtcagtac//ttgttaattttcagGCAGATTATCAGTTCTCCGCGGAG                        GAGGTGAAGGCGTTACGTGAGTGCAACACC
                       Dper TCGCCTCAGCAACAAAATCTGCACCCACTGgtcagtac//ttgttaattttcagGCAGATTATCAGTTCTCCGCGGAG                        GAGGTGAAGGCGTTACGTGAGTGCAACACC
                       Dwil CAGCGGCCACCTATGGGTCAACATCCTTTG                        GCGGACTACCAATTTTCGGCCGAGgtatgaaa//tcactctttcgtagGAGGTGAAGGCGTTACGTGAATGCAATTCG
                       Dvir CCTCAGACGCCGCCCAATCAGCATCCATTGgtaagccg//aatgctctttccagGCGGATTACCACTTCAGTCCGGAG                        GAGCTGAAGGCGTTACGTGAATGCAATCAG
                       Dmoj CAGCCGCAGCCGCCCAATCAGCATCCATTGgtaaacca//acacattgttgtagGCGGATTATCATTTCAGCCAAGAG                        GAGCTGAAGGCGTTACGTGAATGCAATCAG
                       Dgri AAACCGCCACCGTCTAATCAGCATCCACTGgtaagccg//ggctgctcttctagGCGGACTACAATTTCAGTGCGGAT                        GAGTTGAAGGCGTTACGTGAATGCAATCAG

 dmel.FBgn0034793                                         _________21-0___________                        _________29-0___________                              
                       Dmel _H__P__P__P__H__A__P__H__P__L_gtgagtgc//tgcatctatttcag_A__D__Y__Q__F__S__A__E_                        _E__V__K__A__L__R__E__C__N__T_
                       Dsec _H__P__P__P__H__A__P__H__P__L_gtgagtgc//tgcatcttttttag_A__D__Y__Q__F__S__A__E_                        _E__V__K__A__L__R__E__C__N__T_
                       Dyak _H__P__P__Q__H__T__P__H__P__L_gtgagtgc//cgcatccttttcag_A__D__Y__Q__F__S__A__E_                        _E__V__K__A__L__R__E__C__N__T_
                       Dere _H__P__P__E__H__T__P__H__P__L_gtgagtgt//cgcctccttttcag_A__D__Y__Q__F__S__T__E_                        _E__L__K__A__L__R__E__C__N__T_
                       Dana _P__Q__Q__Q__S__T__P__H__P__L_gtgagtcc//ttgatgctttttag_A__D__Y__Q__F__T__A__E_                        _E__V__R__A__L__R__E__C__N__T_
                       Dpse _P__P__Q__Q__Q__N__L__H__P__L_gtcagtac//ttgttaattttcag_A__D__Y__Q__F__S__A__E_                        _E__V__K__A__L__R__E__C__N__T_
                       Dper _S__P__Q__Q__Q__N__L__H__P__L_gtcagtac//ttgttaattttcag_A__D__Y__Q__F__S__A__E_                        _E__V__K__A__L__R__E__C__N__T_
                       Dwil _Q__R__P__P__M__G__Q__H__P__L_                        _A__D__Y__Q__F__S__A__E_gtatgaaa//tcactctttcgtag_E__V__K__A__L__R__E__C__N__S_
                       Dvir _P__Q__T__P__P__N__Q__H__P__L_gtaagccg//aatgctctttccag_A__D__Y__H__F__S__P__E_                        _E__L__K__A__L__R__E__C__N__Q_
                       Dmoj _Q__P__Q__P__P__N__Q__H__P__L_gtaaacca//acacattgttgtag_A__D__Y__H__F__S__Q__E_                        _E__L__K__A__L__R__E__C__N__Q_
                       Dgri _K__P__P__P__S__N__Q__H__P__L_gtaagccg//ggctgctcttctag_A__D__Y__N__F__S__A__D_                        _E__L__K__A__L__R__E__C__N__Q_


 dmel.FBgn0035879                                         ________103-1___________      ________105-1___________                              
                       Dmel TCAAAGATCTGGAGTTGGAACGCGGCGTAGgtgagtaa//taacatatttgcagCTGCCA                        GTGGGGAGAAGTCAGCGCAACGTCTCCCGA
                       Dsim TCAAAGATCTGGAGTTGGAACGCGGCGTAGgtgagtga//taacatatttgcagCTGCCA                        GTGGGGAGAAGTCAGCGCAACGTGCTCCGA
                       Dsec TCAAAGATCTGGAGTTGGAACGCGGCGTAGgtgagtga//taacatatttgcagCTGCCA                        GTGGGGAGAAGTCAGCGCAACGTGTTCCGA
                       Dyak TCAAAGATCTGGAGTTGGAACGCGGCGTAGgtgagtga//ttacatatttgcagCTGCCA                        CTGGGGAGAAGTCAGCGCCACGTCTCCCGA
                       Dere TCAAAGATCTGGAGCTGGAACGCGGTGGAGgtgagtga//taacatttttgcagCTGCCA                        TTGGGGAGAAGTCAGCGCCACGTCTCCCGA
                       Dana TGAGGGATTTGGATTTGGAACGCGGCGGCG                        TCGTAGgtaagttt//taaatattttttagGAGGCGAAAAGAGTTCGCAGCGCCTACCTA
                       Dpse TGCGGGACCTGGAGCTGGAGCGAGGTGTAGgtgagtac//tttaaattttgcagCTGCCG                        GCGATAAGACTACGACCCAGCGAGTCCCGA
                       Dper TGCGGGACCTGGAGCTGGAGCGAGGTGTAGgtgagtac//tttaaattttgcagCTGCCG                        GCGATAAGACTACGACCCAGCGAGTCCCGA

 dmel.FBgn0035879                                         ________103-1___________      ________105-1___________                            
                       Dmel L__K__D__L__E__L__E__R__G__V__gtgagtaa//taacatatttgcagA__A__                        S__G__E__K__S__A__Q__R__L__P__S__H__-
                       Dsim L__K__D__L__E__L__E__R__G__V__gtgagtga//taacatatttgcagA__A__                        S__G__E__K__S__A__Q__R__A__P__S__H__-
                       Dsec L__K__D__L__E__L__E__R__G__V__gtgagtga//taacatatttgcagA__A__                        S__G__E__K__S__A__Q__R__V__P__S__H__-
                       Dyak L__K__D__L__E__L__E__R__G__V__gtgagtga//ttacatatttgcagA__A__                        T__G__E__K__S__A__P__R__L__P__S__H__-
                       Dere L__K__D__L__E__L__E__R__G__G__gtgagtga//taacatttttgcagA__A__                        I__G__E__K__S__A__P__R__L__P__S__H__-
                       Dana L__R__D__L__D__L__E__R__G__G__                        V__V__gtaagttt//taaatattttttagG__G__E__K__S__S__Q__R__L__P__S__H__-
                       Dpse L__R__D__L__E__L__E__R__G__V__gtgagtac//tttaaattttgcagA__A__                        G__D__K__T__T__T__Q__R__V__P__N__H__-
                       Dper L__R__D__L__E__L__E__R__G__V__gtgagtac//tttaaattttgcagA__A__                        G__D__K__T__T__T__Q__R__V__P__N__H__-


 dmel.FBgn0035965                                         _________44-0___________              _________48-2___________                              
                       Dmel AAGTCCCTGGACACAATGCTTGCCGAGCTG                        GAGGCGATGGGCGA                        TCCGCAGAGTGTCAAACGTATCCCGGGCTA
                       Dsim AAGTCCCTGGACACAATGCTCGCCGAGCTG                        GAGGCGATGGGCGA                        TCCGCAGAGTGCCAAACGTATCCCGGGCTA
                       Dsec AAGTCCCTGGACACAATGCTCGCCGAGCTG                        GAGGCGATGGGCGA                        TCCGCAGAGTGCCAAACGTATCCCGGTCTA
                       Dyak AAGTCCCTGGACACAATGCTCGCCGAGCTG                        GAGGCGATGGACGA                        TCCGCCGAGTGCCACCCGTATCCCGGGCTA
                       Dere AAGTCCCTGGACACAATGCTCGCCGAGCTG                        GAGGCGATGGACGA                        TCCGCAGAGTGCCACCCGCATCCCGGGCTA
                       Dana AAGTCCCTGGACACGATGCTCGACGAACTG                        GAGGCCATGGACGA                        CCCGCAGAGTGCTCAGCGGATACCGGGCTA
                       Dpse AAAGCGCTGGACATAATGGTCGCCGAGCTG                        CAAGACATGGACGA                        CTCACGGAGTGCGCGCAGGATCTCCGGGTA
                       Dper AAAGCGCTGGACATAATGGTCGCCGAGCTG                        CAAGACATGGACGA                        CTCACGGAGTGCGCGCAGGATCTCCGGGTA
                       Dwil AAATCCCTAGATACAATGGTCACAGAACTTgtaagttg//tgtgtcacatttagGCGGCAATGAACGA                        TGACCAAAGTGCATCAAAAATCTCTAGCTA
                       Dvir AAATCCCTTGACACCATGATTGCCGAGCTG                        GCGGCGCTGGACGAgtgagtgc//ctactcctgcacagTGCACAAAGCGCGGCGCGCATACCCAGCTA
                       Dmoj AAATCACTAGAAACGATGGTTGCCGAGCTG                        GCGGCAATGGAAGAgtgagtgg//cactactgcaacagTCCATCGAGTGCTGCACGCATACCCAGCTA
                       Dgri AAATCGCTGGACACAATGGTTGCCGAGCTG                        GCGGCGATGGATGAgtgagttg//cactcccttcacagTCCACAGAGCGCGGCGAGAATAGCCGGCTA

 dmel.FBgn0035965                                         _________44-0___________              _________48-2___________                              
                       Dmel _K__S__L__D__T__M__L__A__E__L_                        _E__A__M__G__D                        __P__Q__S__V__K__R__I__P__G__Y
                       Dsim _K__S__L__D__T__M__L__A__E__L_                        _E__A__M__G__D                        __P__Q__S__A__K__R__I__P__G__Y
                       Dsec _K__S__L__D__T__M__L__A__E__L_                        _E__A__M__G__D                        __P__Q__S__A__K__R__I__P__V__Y
                       Dyak _K__S__L__D__T__M__L__A__E__L_                        _E__A__M__D__D                        __P__P__S__A__T__R__I__P__G__Y
                       Dere _K__S__L__D__T__M__L__A__E__L_                        _E__A__M__D__D                        __P__Q__S__A__T__R__I__P__G__Y
                       Dana _K__S__L__D__T__M__L__D__E__L_                        _E__A__M__D__D                        __P__Q__S__A__Q__R__I__P__G__Y
                       Dpse _K__A__L__D__I__M__V__A__E__L_                        _Q__D__M__D__D                        __S__R__S__A__R__R__I__S__G__Y
                       Dper _K__A__L__D__I__M__V__A__E__L_                        _Q__D__M__D__D                        __S__R__S__A__R__R__I__S__G__Y
                       Dwil _K__S__L__D__T__M__V__T__E__L_gtaagttg//tgtgtcacatttag_A__A__M__N__D                        __D__Q__S__A__S__K__I__S__S__Y
                       Dvir _K__S__L__D__T__M__I__A__E__L_                        _A__A__L__D__Dgtgagtgc//ctactcctgcacag__A__Q__S__A__A__R__I__P__S__Y
                       Dmoj _K__S__L__E__T__M__V__A__E__L_                        _A__A__M__E__Dgtgagtgg//cactactgcaacag__P__S__S__A__A__R__I__P__S__Y
                       Dgri _K__S__L__D__T__M__V__A__E__L_                        _A__A__M__D__Dgtgagttg//cactcccttcacag__P__Q__S__A__A__R__I__A__G__Y


 dmel.FBgn0036142                                         ________456-0___________  ________456-2___________                              
                       Dmel AAGGAGATGCCCAGAAGCATGTTGTTCGTGgtaagttt//acctattgaactagGT                        GCGTAATCTGAACACAGTGCGTGCCATTAG
                       Dsim AAGGAGATGCCCCGAAGCATGTTGTTCGTGgtaagttt//acctattgaactagGT                        GCGTAATCTGAACACAGTGCGTGCCATTAG
                       Dsec AAGGAGATGCCCCGAAGCATGTTGTTCGTGgtaaattt//acctattgaactagGT                        GCGTAATCTGAACACAGTGCGTGCCATTAG
                       Dyak AAGGAGATGCCTAGGAGCATGTTGTTCGTGgtaagtgt//actgtttaaattagGT                        GCGTAATCTGAACACAGTGCGCGCCATTAG
                       Dere AAGGAGATGCCCAGGAGCATGCTGTTCGTGgtgagtgt//gcccattaaactagGT                        GCGTAATCTGAACACAGTGCGTGCAATTAG
                       Dana AAAGAAATGCCGAGAAGCATGTTATTTGTCgtaagtta//tacacaccctccagGT                        CCGCAACCTAAATACCGTACGTGGGATCAG
                       Dpse AAGGAAATGCCGCGCAGCATGCTGTTTGTTgtatgttt//tatgtcgtgcctagGT                        CCGCAACCTGAACACCGTGCGCGCCATTAG
                       Dper AAGGAAATGCCGCGCAGCATGCTGTTTGTTgtatgttt//tatgtcgtgcctagGT                        CCGCAACCTGAACACCGTGCGCGCCATTAG
                       Dwil AAAGAAATGCCACGCAGCATGCTCTTTGTGgtgagtgc//tttccaaattacagGT                        ACGCAATCTGAACACGGTGCGTGCCATTAG
                       Dvir AAGGAAATGCCGCGCAGCTTGCTCTTTGTG                        GTgtgagtga//ttatggccttccagTCGCAATCTGAATACTATACGGGCCATTGG
                       Dmoj AGGGAGATGCCGCGCTGTTTGCTCTTTGTG                        ACgtgagtgc//ttctattcctctagCCGAAATTTGAATACTGTTCGCGCCATTAG
                       Dgri AAGGAAATGCCGCGCAGCTTGCTATTTGTC                        GTgtaagcga//tatttatcttacagTCGCAATCTGAATACTGTCCGCGCCATTGG

 dmel.FBgn0036142                                         ________456-0___________  ________456-2___________                              
                       Dmel _K__E__M__P__R__S__M__L__F__V_gtaagttt//acctattgaactag_V                        __R__N__L__N__T__V__R__A__I__S
                       Dsim _K__E__M__P__R__S__M__L__F__V_gtaagttt//acctattgaactag_V                        __R__N__L__N__T__V__R__A__I__S
                       Dsec _K__E__M__P__R__S__M__L__F__V_gtaaattt//acctattgaactag_V                        __R__N__L__N__T__V__R__A__I__S
                       Dyak _K__E__M__P__R__S__M__L__F__V_gtaagtgt//actgtttaaattag_V                        __R__N__L__N__T__V__R__A__I__S
                       Dere _K__E__M__P__R__S__M__L__F__V_gtgagtgt//gcccattaaactag_V                        __R__N__L__N__T__V__R__A__I__S
                       Dana _K__E__M__P__R__S__M__L__F__V_gtaagtta//tacacaccctccag_V                        __R__N__L__N__T__V__R__G__I__S
                       Dpse _K__E__M__P__R__S__M__L__F__V_gtatgttt//tatgtcgtgcctag_V                        __R__N__L__N__T__V__R__A__I__S
                       Dper _K__E__M__P__R__S__M__L__F__V_gtatgttt//tatgtcgtgcctag_V                        __R__N__L__N__T__V__R__A__I__S
                       Dwil _K__E__M__P__R__S__M__L__F__V_gtgagtgc//tttccaaattacag_V                        __R__N__L__N__T__V__R__A__I__S
                       Dvir _K__E__M__P__R__S__L__L__F__V_                        _Vgtgagtga//ttatggccttccag__R__N__L__N__T__I__R__A__I__G
                       Dmoj _R__E__M__P__R__C__L__L__F__V_                        _Tgtgagtgc//ttctattcctctag__R__N__L__N__T__V__R__A__I__S
                       Dgri _K__E__M__P__R__S__L__L__F__V_                        _Vgtaagcga//tatttatcttacag__R__N__L__N__T__V__R__A__I__G


 dmel.FBgn0037757                                         ________615-1___________   ________616-1___________                              
                       Dmel TGTTACAAAAGGAGAGACAGCAGGAAGGAG                        GAGgtatgtcg//cgccgccctttcagCGATTGCCCAGCCCGTCACGATAGCAACAG
                       Dsec TGTTACAAAAGGAAAGACAGCAGGAAGGAG                        GAGgtatgtcg//caccgccctttcagCGATTGCCCAGCCCGTCACGATAGCCACAG
                       Dyak TGTTACAAAAGGAAAGACAACAGGAAGGAG                        GAGgtatgttc//cggcgccttttcagCGATTGCCCAGCCCGTAACGATAGCAACAG
                       Dere TGTTACAAAAGGAAAGACAGCATGAAGGAG                        GAGgtatgtcg//cggcgccttttcagCGATTGCCCAGCCCGTGACGATAGCAACAG
                       Dana TGCTGCAGAAGGAACGCCAACAGGAGGGAG                        GAGgtgggctt//tataaaattttcagCGATTGTCCCGTCCGTGACAATAGCGACGG
                       Dpse TGCTGCAGAAGGAGCGCCAACACGAAGGAGgtaacaac//cgccaccatttcagCGA                        TTGCCCCCCAGCCTGTGACGAAAGCGACAG
                       Dper TGCTGCAGAAGGAGCGCCAACACGAAGGAGgtaacaac//cgccaccatttcagCGA                        TTGCCCCCCAGCCTGTGACGAAAGCGACAG
                       Dwil TGTTGCAAAAAGAACGTCAGCAGGAAGCAGgtaactat//atctccatcgctagCAG                        CAGCCACAACAATAATCACAGCAACTACAA
                       Dvir TTCTGCAAAAGGAGCGGCAGCTGGAAGCAGgtaaataa//cattttactaatagCCG                        CCTTTGTTGTACCGGTTATAACAGCTGTCA
                       Dmoj TGCTGCAAAAGGAGCGCCAACAGGAAGCAGgtaataga//tgtatcggttgtagCTG                        GGAGTCAGACGCATCCCAACAATAGCAGTA
                       Dgri TGCTGCAAAAGGAGCGACTACAGGAATCAGgtagcata//ttgttgctgtttagCGG                        CGTCGGATCAGAGGACGCCACACAACAATA

 dmel.FBgn0037757                                         ________615-1___________   ________616-1___________                              
                       Dmel M__L__Q__K__E__R__Q__Q__E__G__                        G__gtatgtcg//cgccgccctttcagA__I__A__Q__P__V__T__I__A__T__
                       Dsim M__L__Q__K__E__R__Q__Q__E__G__                        G__                        G__M__S__-__-__-__-__-__-__-__
                       Dsec M__L__Q__K__E__R__Q__Q__E__G__                        G__gtatgtcg//caccgccctttcagA__I__A__Q__P__V__T__I__A__T__
                       Dyak M__L__Q__K__E__R__Q__Q__E__G__                        G__gtatgttc//cggcgccttttcagA__I__A__Q__P__V__T__I__A__T__
                       Dere M__L__Q__K__E__R__Q__H__E__G__                        G__gtatgtcg//cggcgccttttcagA__I__A__Q__P__V__T__I__A__T__
                       Dana M__L__Q__K__E__R__Q__Q__E__G__                        G__gtgggctt//tataaaattttcagA__I__V__P__S__V__T__I__A__T__
                       Dpse M__L__Q__K__E__R__Q__H__E__G__gtaacaac//cgccaccatttcagA__                        I__A__P__Q__P__V__T__K__A__T__
                       Dper M__L__Q__K__E__R__Q__H__E__G__gtaacaac//cgccaccatttcagA__                        I__A__P__Q__P__V__T__K__A__T__
                       Dwil M__L__Q__K__E__R__Q__Q__E__A__gtaactat//atctccatcgctagA__                        A__A__T__T__I__I__T__A__T__T__
                       Dvir I__L__Q__K__E__R__Q__L__E__A__gtaaataa//cattttactaatagA__                        A__F__V__V__P__V__I__T__A__V__
                       Dmoj M__L__Q__K__E__R__Q__Q__E__A__gtaataga//tgtatcggttgtagA__                        G__S__Q__T__H__P__N__N__S__S__
                       Dgri M__L__Q__K__E__R__L__Q__E__S__gtagcata//ttgttgctgtttagA__                        A__S__D__Q__R__T__P__H__N__N__


 dmel.FBgn0038300                                         _________44-0___________                              _________54-0___________                              
                       Dmel AACATCAAGAAATGCATCCAGTGTCTTCAA                        GCCCTGTTCACATTTATGCCGCCCTCGAAG                        GTCGAGGCGCGGACACATTTGCAGATGGGC
                       Dsim ------------------------------                        ---------------ATGCCGCCCTCGAAG                        GTCGAGGCGCGGACACACTTGCAGATGGGC
                       Dsec AACATCAAGAAATGCATCCAGTGTCTTCAA                        GCCCTGTTCACATTTATGCCGCCCTCGAAG                        GTCGAGGCGCGGACACACTTGCAGATGGGC
                       Dyak AACATCAAGAAATGCATCCAGTGTCTTCAA                        GCCCTGTTCACATTTATGCCGCCCTCGAAG                        GTCGAGGCGCGGACACACTTGCAGATGGGC
                       Dere AACATCAAGAAATGCATCCAGTGTCTTCAA                        GCCCTGTTCACATTTATGCCGCCCTCGAAG                        GTCGAGGCGCGGACACACTTGCAGATGGGC
                       Dana AACATTAAGAAGTGCATCCAGTGTCTCCAG                        GCGCTCTTCACGTTCATGCCGCCCTCAAAG                        GTCGAGGCGCGGACACATCTACAAATGGGT
                       Dpse AACGTGAAGAAGTGCATCCAGTGCCTGCAA                        GCGCTCTTCACATTCACGCCGCCATCAAAA                        GTGGAAGCGCGAACGCACCTACAAATGGGA
                       Dper AACGTGAAGAAGTGCATCCAGTGCCTGCAA                        GCGCTCTTCACATTCACGCCGCCATCAAAA                        GTGGAAGCGCGAACGCACCTACAAATGGGA
                       Dwil AATATCAAGAAATGCATTCAATGCCTGCAGgtaagcac//acgtttatttttagGCGCTTTTTACGTTTACGCCGCCATCAAAA                        GTGGAGGCACGTACCCATTTGCAAATGGGA
                       Dvir AATATAAAGAAGTGCATACAATGTTTACAG                        GCGCTCTTCACTTTTCAGCCGCCTTCAAAGgtaagttc//tcgttacgctccagGTGGAGGCGCGCACACACCTGCAAATGGGA
                       Dmoj AACATAAAAAAATGCATTCAATGTTTACAG                        GCGCTCTTCACTTTTCAGCCGCCTTCAAAGgtaagtgt//cttctcctatttagGTGGAGGCGCGTACACACCTGCAAATGGGA
                       Dgri AATATCAAAAAATGCATACAATGTTTACAG                        GCCCTGTTCACTTTTCAACCGCCTTCCAAGgtaagaaa//cactcattggtcagGTGGAGGCGCGCACACACCTACAGATGGGC

 dmel.FBgn0038300                                         _________44-0___________                              _________54-0___________                              
                       Dmel _N__I__K__K__C__I__Q__C__L__Q_                        _A__L__F__T__F__M__P__P__S__K_                        _V__E__A__R__T__H__L__Q__M__G_
                       Dsim _-__-__-__-__-__-__-__-__-__-_                        _-__-__-__-__-__M__P__P__S__K_                        _V__E__A__R__T__H__L__Q__M__G_
                       Dsec _N__I__K__K__C__I__Q__C__L__Q_                        _A__L__F__T__F__M__P__P__S__K_                        _V__E__A__R__T__H__L__Q__M__G_
                       Dyak _N__I__K__K__C__I__Q__C__L__Q_                        _A__L__F__T__F__M__P__P__S__K_                        _V__E__A__R__T__H__L__Q__M__G_
                       Dere _N__I__K__K__C__I__Q__C__L__Q_                        _A__L__F__T__F__M__P__P__S__K_                        _V__E__A__R__T__H__L__Q__M__G_
                       Dana _N__I__K__K__C__I__Q__C__L__Q_                        _A__L__F__T__F__M__P__P__S__K_                        _V__E__A__R__T__H__L__Q__M__G_
                       Dpse _N__V__K__K__C__I__Q__C__L__Q_                        _A__L__F__T__F__T__P__P__S__K_                        _V__E__A__R__T__H__L__Q__M__G_
                       Dper _N__V__K__K__C__I__Q__C__L__Q_                        _A__L__F__T__F__T__P__P__S__K_                        _V__E__A__R__T__H__L__Q__M__G_
                       Dwil _N__I__K__K__C__I__Q__C__L__Q_gtaagcac//acgtttatttttag_A__L__F__T__F__T__P__P__S__K_                        _V__E__A__R__T__H__L__Q__M__G_
                       Dvir _N__I__K__K__C__I__Q__C__L__Q_                        _A__L__F__T__F__Q__P__P__S__K_gtaagttc//tcgttacgctccag_V__E__A__R__T__H__L__Q__M__G_
                       Dmoj _N__I__K__K__C__I__Q__C__L__Q_                        _A__L__F__T__F__Q__P__P__S__K_gtaagtgt//cttctcctatttag_V__E__A__R__T__H__L__Q__M__G_
                       Dgri _N__I__K__K__C__I__Q__C__L__Q_                        _A__L__F__T__F__Q__P__P__S__K_gtaagaaa//cactcattggtcag_V__E__A__R__T__H__L__Q__M__G_


 dmel.FBgn0038302                                         _________65-2___________         _________68-2___________                              
                       Dmel TTGTGAAGTCTATGTGCTTGTA---GACAA                        CGATACTGAgtaagtgc//ttctcctattctagTCAGGCGATTGGGTACTCCATTTGCTACAA
                       Dsim TTGTGAAGTCTATGTGCTTGTA---GACAA                        CGAGACTGAgtaaatac//ttttcctattccagTCAGGCGATTGGGTACTCCATTTGCTACAA
                       Dsec TTGTGAAGTCTATGTGCTTGTA---GACAA                        CGATACTGAgtaagtac//ttttcctattccagTCAGGCGATTGGGTACTCCATTTGCTACAA
                       Dyak TTGTGAAGTCTATGTGCTCATA---GACAA                        TGCAACAAAgtaagtac//tttacctgtttcagTAAGGCGATTGGGTACTCTATTTGTTACAA
                       Dere CTGTGAAGTCTATGTGCTTATA---GACAA                        TGCAACAAAgtaactac//tatacctgtttcagTCAGGCGATTGGGTACTCTATTTGTTACAA
                       Dana CTGTGAAGTTTATGTCCTCATT---GACAA                        TGCCACCAAgtgagtaa//ttttattttcccagACAAGCCATTGGGTATTCTATCTGTTATAA
                       Dpse CTGTGAAGTCTATGTGCTCATA---GACAA                        TGCCAACAAgtgagtaa//atttgctttcctagCCTGGCCATTGGCTATTCCATTTGCTACAA
                       Dper CTGTGAAGTCTATGTGCTCATA---GACAA                        TGCCAACAAgtgagtaa//atttgctttcccagCCTGGCCATTGGCTATTCCATTTGCTACAA
                       Dwil CTGTGAGATTTATGTACTTACAAAGGAGAAgtaagtca//ttgtgttcatatagCGTATCGAC                        TGAGTACATTGGCTATGCGATCTGTTTTAA
                       Dvir TTGCCAAATCTATGTGCTCACA---GACAA                        TGCCACAAAgtaaatga//atttccttcaacagGTCTAGCATTGGGTATGCTATCTGCTTTAA
                       Dmoj TTGTCAAGTCTATGTGCTCACA---GACAA                        TACTACAAAgtaaatga//atttcttttaacagCGCCAGCATTGGCTATGCGATCTGCTTCTA
                       Dgri TTGTCAAGTCTATGTGCTCAAT---GACAA                        TGTCACAAGgtaaatac//atttgtctcaacagCTCGAGCATTGGCTATGCGATCTGCTTCAA

 dmel.FBgn0038302                                         _________65-2___________         _________68-2___________                              
                       Dmel __C__E__V__Y__V__L__V__-__D__N                        __D__T__Dgtaagtgc//ttctcctattctag__Q__A__I__G__Y__S__I__C__Y__K
                       Dsim __C__E__V__Y__V__L__V__-__D__N                        __E__T__Dgtaaatac//ttttcctattccag__Q__A__I__G__Y__S__I__C__Y__K
                       Dsec __C__E__V__Y__V__L__V__-__D__N                        __D__T__Dgtaagtac//ttttcctattccag__Q__A__I__G__Y__S__I__C__Y__K
                       Dyak __C__E__V__Y__V__L__I__-__D__N                        __A__T__Ngtaagtac//tttacctgtttcag__K__A__I__G__Y__S__I__C__Y__K
                       Dere __C__E__V__Y__V__L__I__-__D__N                        __A__T__Ngtaactac//tatacctgtttcag__Q__A__I__G__Y__S__I__C__Y__K
                       Dana __C__E__V__Y__V__L__I__-__D__N                        __A__T__Kgtgagtaa//ttttattttcccag__Q__A__I__G__Y__S__I__C__Y__K
                       Dpse __C__E__V__Y__V__L__I__-__D__N                        __A__N__Ngtgagtaa//atttgctttcctag__L__A__I__G__Y__S__I__C__Y__K
                       Dper __C__E__V__Y__V__L__I__-__D__N                        __A__N__Ngtgagtaa//atttgctttcccag__L__A__I__G__Y__S__I__C__Y__K
                       Dwil __C__E__I__Y__V__L__T__K__E__Ngtaagtca//ttgtgttcatatag__V__S__T                        __E__Y__I__G__Y__A__I__C__F__K
                       Dvir __C__Q__I__Y__V__L__T__-__D__N                        __A__T__Kgtaaatga//atttccttcaacag__S__S__I__G__Y__A__I__C__F__N
                       Dmoj __C__Q__V__Y__V__L__T__-__D__N                        __T__T__Ngtaaatga//atttcttttaacag__A__S__I__G__Y__A__I__C__F__Y
                       Dgri __C__Q__V__Y__V__L__N__-__D__N                        __V__T__Sgtaaatac//atttgtctcaacag__S__S__I__G__Y__A__I__C__F__N


 dmel.FBgn0046689                                         _________15-0___________     _________16-2___________                              
                       Dmel GTGGATTTTGCGGAGGTGAAGCTCAGTGAGgtaggttt//ccttttatgcttagAAATT                        TCTCGGAGCTGGATCTGGTGGAGCGGTGCG
                       Dsim GTGGATTTTGCGGAGTTGAAGCTCAGTGAGgtaggttt//tgatttatccttagAAAAT                        TATCGGAGCTGGATCTGGTGGAGCGGTGCG
                       Dsec GTGGATTTTGCGGAGGTGAAGCTCAGTGAGgtaggttt//ccttttatccttagAAAAT                        TATCGGAGCTGGATCCGGTGGAGCGGTGCG
                       Dyak GTGGATTTTGCGGAGGTCAAGCTTAGTGAGgtaggttt//gtggtgtaaaacag-----                        ------------------------------
                       Dere GTGGATTTTGCGGAGGTGAAGCTTAGTGAGgtaggttt//ccacttatccccagGAATT                        T------GCTGGATCCGGAGGAGCGGTGCG
                       Dana GTGGAATTCTCTGAACTGCGGCTAAGCAAG                        AAAAGgtaaaggt//gatttgtattaaagGCTTGGAAGTGGAGCTGCCGGAGAGGTGCG
                       Dpse GTGGATTTCTCCGAGCTGCAAATCAGCCAGgttcgtat//ccttccttggacagAGGCT                        C---GGAAGGGGGGGCTTTGGTGCGGTGTA
                       Dper GTGGATTTCTCCGAGCTGCAAATCAGCCAGgttcgtct//ccttccttggacagAGGAT                        C---GGAAGGGGGGGCTTTGGTGCGGTGTA
		       
 dmel.FBgn0046689                                         _________15-0___________     _________16-2___________                              
                       Dmel _V__D__F__A__E__V__K__L__S__E_gtaggttt//ccttttatgcttag_K__F                        __L__G__A__G__S__G__G__A__V__R
                       Dsim _V__D__F__A__E__L__K__L__S__E_gtaggttt//tgatttatccttag_K__I                        __I__G__A__G__S__G__G__A__V__R
                       Dsec _V__D__F__A__E__V__K__L__S__E_gtaggttt//ccttttatccttag_K__I                        __I__G__A__G__S__G__G__A__V__R
                       Dyak _V__D__F__A__E__V__K__L__S__E_gtaggttt//gtggtgtaaaacag_-__-                        __-__-__-__-__-__-__-__-__-__-
                       Dere _V__D__F__A__E__V__K__L__S__E_gtaggttt//ccacttatccccag_E__F                        __-__-__A__G__S__G__G__A__V__R
                       Dana _V__E__F__S__E__L__R__L__S__K_                        _K__Rgtaaaggt//gatttgtattaaag__L__G__S__G__A__A__G__E__V__R
                       Dpse _V__D__F__S__E__L__Q__I__S__Q_gttcgtat//ccttccttggacag_R__L                        __-__G__R__G__G__F__G__A__V__Y
                       Dper _V__D__F__S__E__L__Q__I__S__Q_gttcgtct//ccttccttggacag_R__I                        __-__G__R__G__G__F__G__A__V__Y


 dmel.FBgn0050101                                         ________241-0___________                              ________251-0___________                              
                       Dmel GTTCCCGTCGACAAGCCCTACAAGGTTGAGgtgagtga//aattttcaaaccagGTGGAGAAACCCTACCCAGTCCATGTGAAG                        GTGCCCGTGCCCCAGCCTTACACCGTCGAG
                       Dsim GTTCCCGTCGACAAGCCCTACAAGGTTGAGgtgagtgc//aattttcaaaccagGTGGAGAAACCCTACCCCGTCCATGTGAAG                        GTGCCCGTGCCCCAGCCTTACACCGTCGAG
                       Dsec GTTCCCGTCGACAAGCCCTACAAGGTTGAGgtgagtgc//aattttcaaaccagGTGGAGAAACCCTACCCTGTCCATGTGAAG                        GTGCCCGTGCCCCAGCCTTACACCGTCGAG
                       Dyak GTTCCCGTCGACAAGCCCTACAAGGTTGAGgtgagtga//cattatccatccagGTGGAGAAACCCTACCCAGTCCATGTGAAA                        GTGCCCGTGCCACAGCCTTACACCGTCGAG
                       Dere GTTCCCGTCGACAAGCCCTACAAGGTTGAGgtgagtgg//caatttcaacccagGTGGAGAAGCCCTACCCAGTCCATGTGAAG                        GTGCCCGTGCCCCAGCCTTACACCGTCGAG
                       Dana GTGCCCGTCGATAAGCCCTACAAGGTGGAGgtaagcat//tttttcccggccagGTTGAGAAACCCTATCCCGTCCATGTAAAG                        GTGCCCGTGCCTCAGCCCTATACCGTTGAG
                       Dpse GTGCCCGTCGACAAACCGTACAAAGTTGAGgtgagtaa//cgtatcgcctgcagGTGGAGAAACCCTATCCCGTCCACGTGAAG                        GTGCCGGTGCCCCAACCCTATACCGTGGAG
                       Dper GTGCCCGTCGACAAACCGTACAAAGTTGAGgtgagtaa//cgtatcgcctgcagGTGGAGAAACCCTATCCCGTCCACGTGAAG                        GTGCCGGTGCCCCAACCCTATACCGTGGAG
                       Dwil GTACCCGTGGACAAGCCTTACAAAGTAGAA                        GTCGAGAAACCATATCCCGTCCATATCAAGgtaagaat//tgttaatcatctagGTGCCCGTACCTCAGCCGTACACCGTTGAG
                       Dvir GTACCCGTTGACAAACCCTACAAGGTTGAGgtaagaga//tgtctctcgaacagGTTGAGAAACCATATCCAGTGCATGTTAAG                        GTGCCAGTTCCACAGCCGTACACCGTCGAA
                       Dmoj GTGCCCGTCGACAAGCCCTACAAGGTTGAGgtaagttt//tcttgtccttccagGTGGAGAAACCATATCCCGTGCACGTTAAG                        GTGCCCGTGCCACAGCCCTACACCGTTGAG
                       Dgri GTGCCCGTCGATAAGCCCTACAAGGTTGAGgtatgtct//gtcatttcgaaaagGTGGAGAAACCATATCCCGTCCACGTAAAG                        GTGCCCGTACCACAACCCTACACCGTTGAG

 dmel.FBgn0050101                                         ________241-0___________                              ________251-0___________                              
                       Dmel _V__P__V__D__K__P__Y__K__V__E_gtgagtga//aattttcaaaccag_V__E__K__P__Y__P__V__H__V__K_                        _V__P__V__P__Q__P__Y__T__V__E_
                       Dsim _V__P__V__D__K__P__Y__K__V__E_gtgagtgc//aattttcaaaccag_V__E__K__P__Y__P__V__H__V__K_                        _V__P__V__P__Q__P__Y__T__V__E_
                       Dsec _V__P__V__D__K__P__Y__K__V__E_gtgagtgc//aattttcaaaccag_V__E__K__P__Y__P__V__H__V__K_                        _V__P__V__P__Q__P__Y__T__V__E_
                       Dyak _V__P__V__D__K__P__Y__K__V__E_gtgagtga//cattatccatccag_V__E__K__P__Y__P__V__H__V__K_                        _V__P__V__P__Q__P__Y__T__V__E_
                       Dere _V__P__V__D__K__P__Y__K__V__E_gtgagtgg//caatttcaacccag_V__E__K__P__Y__P__V__H__V__K_                        _V__P__V__P__Q__P__Y__T__V__E_
                       Dana _V__P__V__D__K__P__Y__K__V__E_gtaagcat//tttttcccggccag_V__E__K__P__Y__P__V__H__V__K_                        _V__P__V__P__Q__P__Y__T__V__E_
                       Dpse _V__P__V__D__K__P__Y__K__V__E_gtgagtaa//cgtatcgcctgcag_V__E__K__P__Y__P__V__H__V__K_                        _V__P__V__P__Q__P__Y__T__V__E_
                       Dper _V__P__V__D__K__P__Y__K__V__E_gtgagtaa//cgtatcgcctgcag_V__E__K__P__Y__P__V__H__V__K_                        _V__P__V__P__Q__P__Y__T__V__E_
                       Dwil _V__P__V__D__K__P__Y__K__V__E_                        _V__E__K__P__Y__P__V__H__I__K_gtaagaat//tgttaatcatctag_V__P__V__P__Q__P__Y__T__V__E_
                       Dvir _V__P__V__D__K__P__Y__K__V__E_gtaagaga//tgtctctcgaacag_V__E__K__P__Y__P__V__H__V__K_                        _V__P__V__P__Q__P__Y__T__V__E_
                       Dmoj _V__P__V__D__K__P__Y__K__V__E_gtaagttt//tcttgtccttccag_V__E__K__P__Y__P__V__H__V__K_                        _V__P__V__P__Q__P__Y__T__V__E_
                       Dgri _V__P__V__D__K__P__Y__K__V__E_gtatgtct//gtcatttcgaaaag_V__E__K__P__Y__P__V__H__V__K_                        _V__P__V__P__Q__P__Y__T__V__E_


 dmel.FBgn0052081                      _________4-2____________   _________5-2____________                                             _________20-2___________                              
                       Dmel ATGGGCGACAA                        AGGgtaagatt//attttcttccacagAGGTTTTGATCCTTATGAAAATCGAAATGTGGCTCACCCGATATCgtgagttt//ttttttttttacagTGATATTGGGGCGTTTTTTTCGCTTCTTAA
                       Dsim ATGGGCGATAA                        AGGgtaatatt//attttctttcacagAGGTTTTGATCCTTATGAAAATCGAAATGTGGCTCATCCGATATCgtaagtta//tattttttctacagTGATATTGGGGCGTTTTTTTCGCTTCTTAA
                       Dyak ATGGCCGAAAA                        AGGgtaattac//cttttcttccacagAGGCTTTGATCCTTATGAACATCGAAGTGTGGAGAAGCCTATATCgtaagtcc//tattttttcttcagTGACTTGGGTGCCTTTTTTTCACTTCTGAA
                       Dere ATGGCCGACAA                        AGGgtaacgat//aactccttccacagTGGATTTGATCCTTACGAGAATCGAAATGTGGCGCAGCCCATATCgtaagtcc//atatctttctgcagTGACTTTGGGGCATTTTTTTCACTTCTCAA
                       Dana ATGGCTGATAAgtaagaaa//tctattccactcagAGG                        CGGCTACGATCCCTACGAGCATCGCGATGTTGAAGTTCCATTGTCgtaagtgt//gatatttcttgaagAAATTTTGGTGCTTTCATATCACTCCTCAA

 dmel.FBgn0052081                      _________4-2____________   _________5-2____________                                             _________20-2___________                              
                       Dmel _M__G__D__K                        __Ggtaagatt//attttcttccacag__G__F__D__P__Y__E__N__R__N__V__A__H__P__I__Sgtgagttt//ttttttttttacag__D__I__G__A__F__F__S__L__L__K
                       Dsim _M__G__D__K                        __Ggtaatatt//attttctttcacag__G__F__D__P__Y__E__N__R__N__V__A__H__P__I__Sgtaagtta//tattttttctacag__D__I__G__A__F__F__S__L__L__K
                       Dyak _M__A__E__K                        __Ggtaattac//cttttcttccacag__G__F__D__P__Y__E__H__R__S__V__E__K__P__I__Sgtaagtcc//tattttttcttcag__D__L__G__A__F__F__S__L__L__K
                       Dere _M__A__D__K                        __Ggtaacgat//aactccttccacag__G__F__D__P__Y__E__N__R__N__V__A__Q__P__I__Sgtaagtcc//atatctttctgcag__D__F__G__A__F__F__S__L__L__K
                       Dana _M__A__D__Kgtaagaaa//tctattccactcag__G                        __G__Y__D__P__Y__E__H__R__D__V__E__V__P__L__Sgtaagtgt//gatatttcttgaag__N__F__G__A__F__I__S__L__L__K
