# Supplementary material for: Some novel intron positions in conserved Drosophila genes are caused by intron sliding or tandem duplication
Source: BMC Evol Biol. 2010 May 26;10:156. doi: 10.1186/1471-2148-10-156 (PMC2891723; doi:10.1186/1471-2148-10-156)
Supplement: Additional file 4 — Intron pair matrix. This file contains the coded intron position data of 31 NIPs. It was used to build the tree of Figure 2 (Nexus format). [file 1471-2148-10-156-S4.NEX]

#NEXUS
[written Fri Jan 29 17:25:43 CET 2010 by Mesquite  version 2.72 (build 528)]

BEGIN TAXA;
	TITLE Taxa;
	DIMENSIONS NTAX=13;
	TAXLABELS
		D._melanogaster D._simulans D._sechellia D._yakuba D._erecta D._ananassae D._pseudoobscura D._persimilis D._willistoni D._virilis D._mojavensis D._grimshawi outgroup 
	;

END;


BEGIN CHARACTERS;
	TITLE  'Matrix in file "AdditionalFile3.nex"';
	DIMENSIONS  NCHAR=31;
	FORMAT DATATYPE = STANDARD GAP = - MISSING = ? SYMBOLS = "1 2 3";
	CHARSTATELABELS 
		1 31216., 2 36142., 3 3607., 4 15572., 5 32087., 6 32261., 7 32504., 8 37757., 9 52081., 10 46689., 11 19809., 12 31395., 13 35879., 14 32821., 15 34221., 16 38302., 17 30661., 18 33734., 19 35965., 20 1124., 21 33686., 22 29747., 23 30055., 24 32517., 25 33247., 26 34793., 27 1185., 28 31773., 29 38300., 30 50101., 31 2526. ; 
	MATRIX
	D._melanogaster   2122211221111122?1?1?11111?1?12
	D._simulans       2122211?21111122?1?1?1111??1?12
	D._sechellia      212?21?2?1111122?1?1?11111?1?12
	D._yakuba         212221?221111112?1?1?11111?1?12
	D._erecta         21222112211111?2?1?1?11111?1?1?
	D._ananassae      211221?2121121?213?1??111121?1?
	D._pseudoobscura  21212121?12111?2?3?1???111?1?1?
	D._persimilis     21212121?12111?2?3?1????11?1?1?
	D._willistoni     211222?1??11?1?123122112221112?
	D._virilis        121222?1??12?1?2?221122111?2211
	D._mojavensis     121222?1??12?2?2?221122111?2211
	D._grimshawi      121?12?1??12?1?2?221122111?2211
	outgroup          ?????????????????321????1??1???

;

END;
BEGIN TREES;
	Title 'Trees from "AdditionalFile3.nex"';
	LINK Taxa = Taxa;
	TRANSLATE
		1 D._melanogaster,
		2 D._simulans,
		3 D._sechellia,
		4 D._yakuba,
		5 D._erecta,
		6 D._ananassae,
		7 D._pseudoobscura,
		8 D._persimilis,
		9 D._willistoni,
		10 D._virilis,
		11 D._mojavensis,
		12 D._grimshawi,
		13 outgroup;
	TREE UNTITLED = ((((((((1,(3,2)),4),5),6),(8,7)),9),(12,(11,10))),13);

END;
